# Supplementary material for: Deciphering the Overlapping Immune Mechanism Between Depression and Breast Cancer
Source: Int J Mol Sci. 2025 May 29;26(11):5229. doi: 10.3390/ijms26115229 (PMC12155333; doi:10.3390/ijms26115229)
Supplement: Supplementary file 1 [file ijms-26-05229-s001.zip]

Archive with 9 entries (9 files):
- BRCA-DEGs.csv
- DEP-DEGs.csv
- Figure 1.jpg
- Figure 2.jpg
- Figure 3.jpg
- Figure 4.jpg
- Figure 5.jpg
- Figure 6.jpg
- Figure 7.jpg
