# Supplementary material for: Deciphering the Overlapping Immune Mechanism Between Depression and Breast Cancer
Source: Int J Mol Sci. 2025 May 29;26(11):5229. doi: 10.3390/ijms26115229 (PMC12155333; doi:10.3390/ijms26115229)
Supplement: Supplementary file 1 [file ijms-26-05229-s001.zip › BRCA-DEGs.csv]

logFC	AveExpr	t	P.Value	adj.P.Val	B	group	gene
-3.990245149	0.889766187	-46.6002691	6.1428E-274	3.6505E-269	616.675161	down	CA4
-4.482186719	1.448568502	-45.96821264	2.6533E-269	7.8838E-265	606.037563	down	VEGFD
-1.359505441	0.372040971	-43.28915054	1.7902E-249	3.5461E-245	560.5268027	down	C1QTNF9
-1.465049143	0.301541741	-42.80717559	7.0639E-246	1.0495E-241	552.2721405	down	CPA1
-1.791657936	0.553156453	-42.59779199	2.5932E-244	3.0821E-240	548.6802132	down	LINC01537
-2.510013103	0.588420498	-42.54977929	5.9273E-244	5.8707E-240	547.8560758	down	HSD17B13
-3.397746854	0.710614508	-42.1557687	5.2731E-241	4.4766E-237	541.0861084	down	GLYAT
-2.150214579	0.42630925	-41.21166054	6.4414E-234	4.785E-230	524.8172069	down	AL356218.2
-2.084783451	0.410898721	-41.01867586	1.8236E-232	1.2041E-228	521.4839433	down	HEPACAM
-2.938322625	1.165043102	-41.00835114	2.181E-232	1.2961E-228	521.3055421	down	AUXG01000058.1
-4.527542185	1.433810395	-40.95225852	5.7662E-232	3.1152E-228	520.3361912	down	CD300LG
-1.06472588	0.341753779	-40.50536587	1.343E-228	6.6507E-225	512.6059723	down	LGR4-AS1
-1.824754566	0.43242851	-40.18450196	3.5398E-226	1.6182E-222	507.0479904	down	LINC01697
-1.21415436	0.255324915	-39.66133637	3.176E-222	1.3481E-218	497.9726589	down	LINC02511
-1.676752404	0.691261459	-39.59955602	9.3135E-222	3.6898E-218	496.8999356	down	LINC02202
-1.750077684	0.562612114	-39.10686701	4.9927E-218	1.7453E-214	488.3378642	down	TSLP
-1.985998234	0.355252592	-39.06430525	1.0489E-217	3.463E-214	487.5976313	down	TRHDE-AS1
-2.373574284	0.439522084	-38.14035881	1.0678E-210	3.3397E-207	471.5076725	down	FP325317.1
-1.541756141	0.363991316	-38.01441026	9.6592E-210	2.8701E-206	469.3115396	down	LINC02660
-2.217209253	0.503646584	-37.93445949	3.9105E-209	1.1066E-205	467.9171407	down	AQP7P1
-4.693025984	1.667848346	-37.80603754	3.6975E-208	9.9878E-205	465.6768699	down	SCARA5
-2.238933925	0.570519661	-37.70210252	2.279E-207	5.8883E-204	463.8633272	down	LVRN
-4.167454392	2.078299409	-37.54030355	3.8691E-206	9.5803E-203	461.0393812	down	LYVE1
-3.329993185	0.578293971	-37.42960966	2.6867E-205	6.3866E-202	459.1068916	down	MYOC
-1.966309715	0.819602072	-37.10461871	7.9636E-203	1.7528E-199	453.4310199	down	AC134043.3
-3.129155123	1.002219188	-37.0957447	9.303E-203	1.9745E-199	453.2759946	down	ACVR1C
-2.330037189	0.807378578	-36.99721934	5.2272E-202	1.0712E-198	451.5546514	down	LINC02884
-1.270241261	0.530281676	-36.90337151	2.7067E-201	5.3616E-198	449.9147884	down	LINC02185
-2.194488467	0.604121524	-36.88692012	3.6111E-201	6.9224E-198	449.6272994	down	HIF3A
-2.94275151	1.246555851	-36.79741529	1.7332E-200	3.2187E-197	448.0630778	down	SLC2A4
-2.552313678	1.435937701	-36.66382015	1.8022E-199	3.2454E-196	445.7279575	down	MYOM1
-2.278456324	0.838892434	-36.47221294	5.1834E-198	9.0599E-195	442.3781422	down	RDH5
-2.073693717	0.46058462	-36.34694761	4.6614E-197	7.9146E-194	440.1877562	down	AL591686.1
-2.164208322	0.934403615	-36.25782418	2.2247E-196	3.5731E-193	438.6291671	down	ASPA
-1.634069517	0.867838155	-36.16465197	1.14E-195	1.7828E-192	436.9996244	down	NKAPL
-2.428165479	0.985979243	-36.14275821	1.6737E-195	2.5503E-192	436.6166909	down	ABCA10
-2.211184037	1.016874888	-36.12496756	2.2866E-195	3.3971E-192	436.3055173	down	AL133482.1
-1.540251626	0.492448159	-35.88488124	1.5421E-193	2.182E-190	432.1057445	down	AP005264.1
-1.502148968	0.480965428	-35.86238327	2.2884E-193	3.1626E-190	431.7121527	down	ADAMTS9-AS2
-2.533925377	0.727780278	-35.85735565	2.4994E-193	3.3757E-190	431.624196	down	ALDH1L1
-1.448046361	0.482460729	-35.78589911	8.7547E-193	1.1562E-189	430.3740514	down	ANGPT4
-1.489427806	0.319708181	-35.63580212	1.2187E-191	1.5744E-188	427.7478967	down	ADRA1A
-1.406070883	0.283441799	-35.54514905	5.9792E-191	7.5601E-188	426.1616915	down	ADH1A
-1.053959145	0.238105344	-35.53859277	6.7081E-191	8.305E-188	426.0469701	down	PGM5-AS1
-2.281084505	1.305414615	-35.34675077	1.943E-189	2.3565E-186	422.6899945	down	ARHGAP20
-1.510778658	0.651327123	-35.19303114	2.8835E-188	3.4272E-185	419.9999636	down	SLC17A7
-1.270262289	0.2322861	-34.87610538	7.5015E-186	8.7411E-183	414.4537153	down	ALDH1L1-AS2
-2.854492187	1.157068773	-34.50270885	5.2554E-183	5.8927E-180	407.9194364	down	KLB
-1.504411775	0.609214071	-34.40236552	3.0564E-182	3.3636E-179	406.1636032	down	LRRC2
-1.205474066	0.420514741	-34.36798076	5.5874E-182	6.0371E-179	405.5619485	down	AC104211.1
-1.595027343	0.51708116	-34.2549808	4.0568E-181	4.3051E-178	403.5847851	down	PGM5P4
-2.364396998	1.038167557	-34.19161026	1.2331E-180	1.2634E-177	402.4760472	down	ATOH8
-3.390138826	3.539931354	-33.97844928	5.1866E-179	5.137E-176	398.7469243	down	GPAM
-3.597027721	1.270921415	-33.94312608	9.6371E-179	9.3886E-176	398.1290275	down	TMEM132C
-1.59196592	0.492810528	-33.90665777	1.827E-178	1.7511E-175	397.4911202	down	CCL14
-4.099836193	1.515547731	-33.57719453	5.8993E-176	5.5647E-173	391.7291755	down	AQP7
-2.644943435	0.983747429	-33.56843169	6.879E-176	6.3874E-173	391.5759522	down	LINC02587
-1.936430427	0.847467701	-33.39362145	1.4737E-174	1.3071E-171	388.5196535	down	CRHBP
-3.921400196	1.997314851	-33.15168883	1.0227E-172	8.9376E-170	384.2910621	down	KCNIP2
-3.681640469	2.346907365	-33.12895748	1.5231E-172	1.3118E-169	383.8938364	down	BTNL9
-1.23709128	0.44475196	-33.0514311	5.9238E-172	5.029E-169	382.539191	down	CCDC178
-3.636780922	2.509296279	-32.98844287	1.7857E-171	1.4738E-168	381.4387081	down	ITIH5
-2.866539634	1.476098248	-32.88943245	1.0115E-170	8.0144E-168	379.7091232	down	ABCA9
-1.317609632	0.433876819	-32.84592862	2.1668E-170	1.6723E-167	378.9492677	down	AL356489.2
-1.741625619	0.440113957	-32.7756851	7.4134E-170	5.5767E-167	377.7225004	down	AC025470.2
-2.53367788	0.613958165	-32.763254	9.2161E-170	6.8461E-167	377.5054152	down	C14orf180
-3.54132081	2.65538411	-32.74301736	1.3135E-169	9.6367E-167	377.1520327	down	PAMR1
-3.031752838	0.773194295	-32.6754477	4.2873E-169	3.1071E-166	375.9722029	down	SMYD1
-5.543476421	1.835025105	-32.63707375	8.393E-169	6.0093E-166	375.3022313	down	LEP
-1.204815654	0.310869155	-32.61560489	1.2221E-168	8.5445E-166	374.9274297	down	MASP1
-1.651276283	0.884591712	-32.57558712	2.4622E-168	1.7014E-165	374.2288492	down	AC024909.1
-1.277693518	0.409533363	-32.56388292	3.0219E-168	2.0642E-165	374.0245433	down	TMEM252
-1.284226318	0.329347252	-32.39399275	5.9069E-167	3.989E-164	371.0595845	down	ABCB5
-2.785057252	2.296576573	-32.38988585	6.347E-167	4.238E-164	370.9879246	down	PDE2A
-1.052172123	0.323262749	-32.264008	5.7389E-166	3.7894E-163	368.7918654	down	AC087482.1
-2.871982774	1.920287848	-32.2153651	1.3436E-165	8.7744E-163	367.9434271	down	AP001528.2
-1.538468353	0.959954722	-32.2107805	1.4558E-165	9.4035E-163	367.863467	down	GPR146
-3.636187073	2.108487266	-31.96352639	1.0971E-163	7.0107E-161	363.5525434	down	TNXB
-1.384920091	0.754492043	-31.9170486	2.4716E-163	1.5625E-160	362.7425212	down	NAALAD2
-1.448891712	0.246399898	-31.86285311	6.371E-163	3.9853E-160	361.7981304	down	APOB
-3.44532524	1.218306149	-31.84572967	8.5926E-163	5.3191E-160	361.4997746	down	TNMD
-3.611440615	1.475337498	-31.7694554	3.2564E-162	1.995E-159	360.1709692	down	ATP1A2
-4.329910732	1.36879921	-31.74945545	4.6178E-162	2.8003E-159	359.8225922	down	LINCADL
-2.288136874	1.259354067	-31.74009672	5.4378E-162	3.2642E-159	359.6595808	down	ACSM5
-3.102239834	2.979874226	-31.64497587	2.8626E-161	1.7011E-158	358.003023	down	NPR1
-1.216991844	0.610007884	-31.64043087	3.099E-161	1.8234E-158	357.9238829	down	LDLRAD2
-4.245007688	3.112618776	-31.63242986	3.5635E-161	2.0762E-158	357.7845674	down	CAVIN2
-2.008500615	1.603570373	-31.60946604	5.3209E-161	3.07E-158	357.3847357	down	NIPSNAP3B
-1.817501276	0.692456911	-31.57620672	9.5087E-161	5.4334E-158	356.8056974	down	PRRG3
-3.585705563	3.519443355	-31.55010475	1.4996E-160	8.4874E-158	356.3513108	down	CLEC3B
-1.502875683	0.426013287	-31.51941841	2.5619E-160	1.4363E-157	355.8171684	down	KY
-2.385765315	0.77777223	-31.51859781	2.5989E-160	1.4434E-157	355.8028854	down	HPSE2
-2.044717109	0.932223435	-31.49343265	4.0319E-160	2.2186E-157	355.3648892	down	SCN4A
-2.716526754	1.285109881	-31.35720961	4.3415E-159	2.3455E-156	352.9945901	down	MAP1LC3C
-1.134714274	0.401741151	-31.28731407	1.469E-158	7.8648E-156	351.7788317	down	PDE9A-AS1
-2.87950287	0.753343983	-31.28253686	1.5966E-158	8.4717E-156	351.6957482	down	ANGPTL7
-1.975933602	0.455977114	-31.21027725	5.628E-158	2.9598E-155	350.4392089	down	AL845331.1
-2.102202281	0.96245244	-31.19317561	7.5828E-158	3.9528E-155	350.1418727	down	AC009951.6
-1.260743955	0.206192363	-31.04257087	1.0463E-156	5.4069E-154	347.5242123	down	AQP7P2
-1.042351464	0.218078115	-31.02255126	1.483E-156	7.5973E-154	347.176364	down	AC084064.1
-1.185306404	0.208844785	-30.99924238	2.2257E-156	1.1305E-153	346.7713973	down	LINC01028
5.339617548	6.954400378	30.97624249	3.3224E-156	1.6732E-153	346.3718349	up	MMP11
-3.754314599	1.473685694	-30.95671846	4.6681E-156	2.3312E-153	346.0326847	down	SLC19A3
-3.290001504	6.112148143	-30.91306326	9.984E-156	4.9443E-153	345.2744486	down	CAV1
-2.206315626	1.25021008	-30.79301289	8.0715E-155	3.9317E-152	343.1900096	down	KLHL31
-1.169908199	0.291992157	-30.78949965	8.5804E-155	4.1456E-152	343.1290244	down	FRMD1
-3.024992841	2.612337267	-30.78700453	8.9613E-155	4.2947E-152	343.0857131	down	ADAMTS5
-1.753897602	0.536542539	-30.78377971	9.4786E-155	4.5063E-152	343.0297358	down	LINC00968
-4.160358308	4.400811829	-30.7153417	3.1186E-154	1.4593E-151	341.8419501	down	FHL1
-2.217571722	0.93725055	-30.5604724	4.6111E-153	2.1408E-150	339.1553703	down	ABCD2
-1.650820093	1.098233831	-30.49369694	1.4722E-152	6.782E-150	337.9975506	down	ANKRD53
-1.764292146	0.741888525	-30.45420938	2.9243E-152	1.3266E-149	337.3130386	down	AC090004.2
-2.882162353	1.925836029	-30.4353568	4.058E-152	1.8269E-149	336.9862745	down	DMD
-3.334268183	1.683560335	-30.42936614	4.5032E-152	2.0121E-149	336.8824468	down	ABCA8
-2.153744134	1.101908385	-30.39906982	7.6234E-152	3.3809E-149	336.3574063	down	ALDH1A2
-2.842202613	0.929354485	-30.27430413	6.6577E-151	2.867E-148	334.1959728	down	SLC7A10
-1.109149695	0.847886713	-30.18929931	2.9124E-150	1.2451E-147	332.7240857	down	AC107959.1
-3.348678948	1.497874071	-30.18742129	3.0089E-150	1.2772E-147	332.6915738	down	HSD11B1-AS1
-3.74494266	2.219842067	-30.06173713	2.6641E-149	1.1228E-146	330.5164478	down	HSPB7
3.418440917	4.321025746	30.01749401	5.7387E-149	2.4017E-146	329.7510877	up	NEK2
-1.868516069	0.912333151	-29.95017814	1.8439E-148	7.6628E-146	328.586923	down	PYGM
-2.09955128	2.078651663	-29.79131028	2.8934E-147	1.1941E-144	325.8410667	down	TMEM220
-2.904174548	1.261745485	-29.76350871	4.6832E-147	1.9194E-144	325.3607849	down	GDF10
-2.406518853	0.619787706	-29.7133041	1.1172E-146	4.5163E-144	324.4936656	down	SPX
-1.801890874	0.380458754	-29.70954642	1.1923E-146	4.7874E-144	324.4287735	down	AC007423.1
-1.114069684	0.300754916	-29.67127245	2.3129E-146	9.1632E-144	323.7678899	down	LINC01485
-2.191172274	1.387691879	-29.66430657	2.6093E-146	1.0269E-143	323.6476238	down	GIPC2
-1.350140028	0.637032539	-29.58936694	9.5453E-146	3.7075E-143	322.3540825	down	HMGB3P10
-1.275614194	0.304460274	-29.49123097	5.2125E-145	1.9985E-142	320.6609719	down	ADH4
-1.091476183	0.278366945	-29.46493451	8.2135E-145	3.1289E-142	320.2074483	down	AC036108.2
-1.812166923	0.79365196	-29.46038081	8.8863E-145	3.3636E-142	320.1289196	down	NMUR1
-2.278011367	1.01535613	-29.44975549	1.0678E-144	3.9911E-142	319.9456936	down	COL6A6
-3.282988895	1.014201373	-29.43950251	1.2749E-144	4.7354E-142	319.7688993	down	PCK1
-3.748202811	2.208386842	-29.42457824	1.6502E-144	6.0912E-142	319.5115755	down	HSPB6
-1.096468989	0.69716203	-29.39147391	2.9245E-144	1.0728E-141	318.9408718	down	AC092376.2
-2.10407189	2.542635095	-29.36743625	4.4307E-144	1.6153E-141	318.5265431	down	FAM13A
-2.327354852	0.552700679	-29.33900035	7.2421E-144	2.6242E-141	318.0364796	down	AC097713.1
-1.211148923	0.409720901	-29.32760104	8.8186E-144	3.1761E-141	317.8400474	down	SCN3A
-1.233549424	0.364474693	-29.20467793	7.3687E-143	2.6379E-140	315.7226997	down	AC104212.2
-3.718149727	3.112326662	-29.18822847	9.7885E-143	3.4833E-140	315.4394782	down	MME
-2.647438704	2.898567538	-29.07841332	6.5121E-142	2.3035E-139	313.5494559	down	EBF1
-2.785590589	4.00657481	-29.06474913	8.2431E-142	2.8986E-139	313.3143731	down	CAV2
-2.053581612	1.342801139	-29.04563779	1.1462E-141	3.9832E-139	312.98561	down	KLHL29
5.443135919	5.793106133	29.02541128	1.6246E-141	5.613E-139	312.6377066	up	COL10A1
-1.364233492	0.514212647	-28.98016457	3.5446E-141	1.2176E-138	311.8596093	down	FGF13-AS1
-1.979435616	1.09281962	-28.78381082	1.0442E-139	3.5661E-137	308.4856113	down	ADCYAP1R1
-2.502377276	1.253721247	-28.68796578	5.4353E-139	1.8457E-136	306.8402831	down	IGSF10
-2.746632092	1.763972342	-28.66896325	7.5373E-139	2.545E-136	306.5142027	down	KLF15
-2.599958757	1.453250609	-28.66401989	8.2063E-139	2.7552E-136	306.4293825	down	CARMN
-2.47614444	1.065647698	-28.65606822	9.4093E-139	3.1414E-136	306.2929504	down	RHOXF1-AS1
-1.705812891	0.4729209	-28.60097131	2.4273E-138	8.0583E-136	305.3478219	down	CLCA4
-1.284231841	0.68780198	-28.55413622	5.4304E-138	1.7929E-135	304.5447011	down	AC009806.1
-2.407053696	1.940286771	-28.5255127	8.882E-138	2.9162E-135	304.0539997	down	AP001528.1
-1.959919233	1.199434161	-28.51366515	1.0888E-137	3.5551E-135	303.8509226	down	CAPN11
-3.451819647	1.65308309	-28.4866791	1.7312E-137	5.5912E-135	303.3884224	down	ADH1C
-1.582980527	1.118700977	-28.48615103	1.7469E-137	5.6117E-135	303.3793731	down	AC096921.2
-3.007550481	2.07643145	-28.4763822	2.0662E-137	6.5662E-135	303.2119727	down	LRRN4CL
-3.417949633	2.433406837	-28.45452464	3.0078E-137	9.5078E-135	302.83746	down	GPIHBP1
-1.294638186	0.579730649	-28.43592201	4.1403E-137	1.295E-134	302.5187642	down	AC108477.1
-1.282430957	0.385387176	-28.3788041	1.1041E-136	3.4353E-134	301.5405017	down	B3GALT1
-1.692133038	0.548791391	-28.37071599	1.2686E-136	3.9265E-134	301.4020088	down	DACT2
-2.730280459	5.119658104	-28.32489752	2.7855E-136	8.5325E-134	300.617613	down	TNS1
-2.825653489	1.628995623	-28.30300104	4.0559E-136	1.2361E-133	300.2428464	down	CHL1
-2.227803796	1.513942585	-28.24177146	1.1596E-135	3.5158E-133	299.1952016	down	SLC16A7
-2.717612571	3.563300239	-28.19459702	2.6039E-135	7.8154E-133	298.3883691	down	PALMD
-4.509294589	4.613402703	-27.96248549	1.3883E-133	4.0843E-131	294.4227605	down	LPL
-1.587306445	0.3969975	-27.95451521	1.5912E-133	4.6581E-131	294.286716	down	LINC01230
-3.116692729	2.361959212	-27.94533294	1.8619E-133	5.424E-131	294.1299948	down	MAMDC2
-2.208138603	1.933377418	-27.89557939	4.3618E-133	1.2644E-130	293.2810098	down	SYNE3
-2.321464866	0.764627941	-27.88824765	4.9446E-133	1.4264E-130	293.1559309	down	CLDN19
-1.907596301	0.560975443	-27.86704757	7.1057E-133	2.04E-130	292.7943005	down	GRIA4
-2.608104211	2.187908176	-27.82662541	1.4184E-132	4.033E-130	292.1049516	down	LEPR
-2.853516711	2.940260828	-27.81465786	1.7404E-132	4.9017E-130	291.9009033	down	PPARG
-2.627690191	0.925700112	-27.78450996	2.9137E-132	8.1292E-130	291.3869659	down	DEFB132
-2.629382226	1.848742137	-27.77673437	3.3278E-132	9.2412E-130	291.2544342	down	HCAR2
-2.142842716	0.720900311	-27.75743377	4.628E-132	1.2792E-129	290.9255004	down	ACADL
-1.953361967	0.678953215	-27.70777549	1.081E-131	2.9604E-129	290.0794301	down	FAM180B
-1.494837395	0.473728218	-27.605516	6.1951E-131	1.6811E-128	288.3382483	down	PAK5
-2.611940782	0.737969461	-27.59125369	7.9021E-131	2.1249E-128	288.0955214	down	AC002546.1
-1.855290041	0.506860585	-27.55876697	1.3755E-130	3.682E-128	287.5427472	down	AL353693.1
-2.662480081	2.417259955	-27.54338733	1.7881E-130	4.7651E-128	287.2811099	down	ADRB2
2.43005887	6.434863982	27.54299892	1.8E-130	4.7753E-128	287.2745027	up	PAFAH1B3
-2.11800212	1.352464414	-27.52282765	2.5391E-130	6.7062E-128	286.9314037	down	BMX
-1.993134051	1.42613694	-27.50787819	3.2763E-130	8.6152E-128	286.6771623	down	ITPRIPL1
-1.289147688	0.460996681	-27.4968115	3.9567E-130	1.0358E-127	286.4889752	down	AC113368.1
-1.81967819	0.770971441	-27.46949994	6.303E-130	1.6428E-127	286.0246237	down	SCN2B
-2.38044	7.120197449	-27.41675105	1.5486E-129	4.0188E-127	285.1280975	down	GSN
-1.782430173	0.933004677	-27.39802946	2.1304E-129	5.4572E-127	284.8100023	down	SGK2
2.750697868	5.127852833	27.38624033	2.6043E-129	6.6422E-127	284.6097222	up	ASF1B
-1.91512813	1.250240238	-27.37963947	2.9142E-129	7.4009E-127	284.4975921	down	KL
-1.946595431	0.654002665	-27.35570231	4.3809E-129	1.1078E-126	284.0910221	down	ANGPTL8
-3.763311674	2.3662316	-27.34486967	5.2683E-129	1.3266E-126	283.9070592	down	CXCL2
-3.491962918	4.617599718	-27.33898226	5.8238E-129	1.4603E-126	283.8070849	down	AOC3
-1.117418642	0.611841797	-27.33655268	6.0698E-129	1.5112E-126	283.7658297	down	KCNJ2-AS1
-2.149586372	1.336954787	-27.3364766	6.0777E-129	1.5112E-126	283.7645378	down	MAB21L1
-1.31234741	0.514326886	-27.31743637	8.4045E-129	2.0811E-126	283.4412581	down	CADM3-AS1
-2.126585586	1.745852489	-27.30419786	1.0529E-128	2.5963E-126	283.2165166	down	EBF3
-1.118950509	0.39347281	-27.2917831	1.3006E-128	3.1939E-126	283.0057837	down	STAB2
-3.1462657	4.580677741	-27.28753619	1.3981E-128	3.4191E-126	282.9337002	down	IGFBP6
-3.097878499	2.997617233	-27.26065012	2.2092E-128	5.3586E-126	282.4774231	down	ITGA7
3.732465687	5.874188735	27.23968542	3.156E-128	7.624E-126	282.1217124	up	UBE2C
-3.011128202	2.99493145	-27.23907673	3.1888E-128	7.6722E-126	282.1113858	down	ACACB
-2.427585201	1.845867347	-27.22042998	4.379E-128	1.0493E-125	281.7950624	down	MYZAP
-1.503271293	1.006192405	-27.17725182	9.1256E-128	2.1779E-125	281.0627936	down	DMGDH
-1.582387927	1.374935916	-27.17469369	9.5312E-128	2.2656E-125	281.0194187	down	STARD9
-1.650984417	1.368489442	-27.17216463	9.95E-128	2.3558E-125	280.9765376	down	PGAP4
-2.598344799	1.048350133	-27.11031675	2.8467E-127	6.6866E-125	279.9281962	down	INSYN2B
-1.793085903	1.690352998	-27.0522564	7.6326E-127	1.7788E-124	278.9445988	down	MAGI2-AS3
-3.154381978	4.138514167	-27.01917864	1.3384E-126	3.0829E-124	278.3844678	down	SORBS1
-1.522798109	0.962393303	-27.00156222	1.805E-126	4.1415E-124	278.0862265	down	GPBAR1
-2.281364313	1.307439188	-26.96365226	3.4347E-126	7.8204E-124	277.4445884	down	FREM1
-2.070309454	4.164530618	-26.93485961	5.598E-126	1.2698E-123	276.9574175	down	SIK2
-1.543917564	1.091131036	-26.92151774	7.0198E-126	1.5862E-123	276.7317185	down	FAM13C
-1.108773339	0.310580043	-26.82116023	3.8479E-125	8.6291E-123	275.0349367	down	TRBV26OR9-2
-2.022550839	1.389049511	-26.78679668	6.8877E-125	1.5388E-122	274.4543175	down	ABCA6
2.471154672	7.118688776	26.75519005	1.1764E-124	2.6184E-122	273.9204522	up	CKS2
-5.012908619	2.266612035	-26.74301463	1.4458E-124	3.2059E-122	273.714842	down	TRARG1
-2.151343918	1.314675839	-26.73561789	1.6387E-124	3.6201E-122	273.5899431	down	AVPR2
-5.342014831	3.158077278	-26.73393089	1.6861E-124	3.7112E-122	273.5614583	down	GPD1
-1.851723157	1.658629864	-26.7307631	1.779E-124	3.9012E-122	273.5079717	down	LGI4
-1.786101058	1.597007384	-26.67553422	4.5306E-124	9.8264E-122	272.5757273	down	GNAI1
-1.766215537	0.707236793	-26.61886942	1.1816E-123	2.5441E-121	271.6197775	down	KCNB1
-4.67565594	3.370574577	-26.60440069	1.5091E-123	3.2376E-121	271.3757731	down	CHRDL1
-3.195338078	1.735258188	-26.60026506	1.6184E-123	3.4596E-121	271.3060354	down	AKR1C1
-1.297758045	0.540696055	-26.58961069	1.9378E-123	4.1276E-121	271.1263876	down	COL25A1
-2.259525798	1.23406116	-26.56475187	2.95E-123	6.2387E-121	270.7073079	down	SYN2
-3.847619745	3.37725994	-26.55221144	3.6464E-123	7.6843E-121	270.4959364	down	LIPE
-2.05198268	0.997164491	-26.54121636	4.391E-123	9.2206E-121	270.3106343	down	PDE1C
-1.08616446	0.359844416	-26.50314268	8.3546E-123	1.7482E-120	269.6691318	down	AC003986.2
2.758597366	5.120099785	26.47648869	1.3105E-122	2.7326E-120	269.2201882	up	UBE2T
-2.58543477	0.953117174	-26.46806178	1.5109E-122	3.1285E-120	269.0782759	down	AC073850.1
-2.760938044	1.939665322	-26.45452253	1.899E-122	3.9184E-120	268.8502959	down	ANGPTL1
-2.656113154	3.755327653	-26.43418441	2.6769E-122	5.4854E-120	268.5078933	down	SPRY2
-2.902968526	1.822771197	-26.34147424	1.2792E-121	2.6124E-119	266.9479872	down	VIT
-5.258468597	2.785813642	-26.28954678	3.07E-121	6.2267E-119	266.0749383	down	ADH1B
2.949131801	3.879635727	26.25438423	5.5523E-121	1.1223E-118	265.4840282	up	KIF4A
-3.869288507	2.324443021	-26.2374656	7.3835E-121	1.4874E-118	265.1997879	down	MIR145
-3.986839612	2.15497125	-26.21488476	1.08E-120	2.1683E-118	264.8205001	down	PCOLCE2
-3.754711614	3.012958372	-26.17028142	2.2887E-120	4.5794E-118	264.0715735	down	FMO2
-4.032971096	2.98872803	-26.15930422	2.7531E-120	5.4903E-118	263.8873124	down	OXTR
-2.88225303	1.646798209	-26.13771538	3.9593E-120	7.8429E-118	263.5249909	down	TMEM100
-5.435278511	2.757276305	-26.13366862	4.2383E-120	8.3677E-118	263.4570843	down	CIDEC
3.155751175	5.606295782	26.09625156	7.9536E-120	1.5599E-117	262.8293498	up	TPX2
-3.716031489	1.80152329	-26.05176881	1.6804E-119	3.2634E-117	262.0834109	down	LGALS12
-3.442191172	2.840342787	-26.03092948	2.3853E-119	4.6173E-117	261.7340782	down	CDO1
-1.8424521	0.960450485	-25.90613099	1.9403E-118	3.7195E-116	259.6437572	down	PAK3
-1.312248714	0.238206833	-25.90068323	2.1261E-118	4.0626E-116	259.5525762	down	AC008459.1
-2.994206641	2.167415719	-25.89455706	2.3563E-118	4.488E-116	259.4500471	down	HLF
-3.156564063	1.617823734	-25.83172827	6.7605E-118	1.2836E-115	258.39894	down	RERGL
2.849085403	6.38904732	25.83042327	6.9101E-118	1.3078E-115	258.3771158	up	TK1
-1.27442354	0.897350995	-25.82333629	7.7821E-118	1.4682E-115	258.2586016	down	HID1-AS1
-2.937843073	2.769555552	-25.81059656	9.6354E-118	1.812E-115	258.0455819	down	SVEP1
-4.949917027	3.345026992	-25.77946764	1.6236E-117	3.0342E-115	257.5252092	down	RBP4
-2.041711328	2.058184801	-25.74937272	2.6885E-117	4.9464E-115	257.0222991	down	CORO2B
-2.034869339	3.218269639	-25.74842296	2.7316E-117	5.0102E-115	257.0064306	down	LDB2
-2.646995678	2.564899	-25.71029148	5.1738E-117	9.4314E-115	256.3694815	down	SCN4B
-1.021997056	0.524353592	-25.68095695	8.4552E-117	1.5366E-114	255.8796691	down	LINC00924
-1.974403719	3.261999617	-25.67729483	8.9898E-117	1.6288E-114	255.8185329	down	PPP1R12B
-2.117371238	1.222330581	-25.64645082	1.5064E-116	2.7211E-114	255.3037193	down	DNASE1L3
-1.872694633	0.484442583	-25.61927119	2.3738E-116	4.2619E-114	254.8502223	down	KCNJ16
-2.076500655	0.856514038	-25.61867511	2.3976E-116	4.2917E-114	254.8402783	down	RELN
-5.494262535	3.696715426	-25.61477519	2.5593E-116	4.5536E-114	254.7752198	down	PLIN1
-1.073840679	0.54692561	-25.60257691	3.1385E-116	5.5676E-114	254.5717474	down	AC106897.1
-4.230085841	1.863006832	-25.54450717	8.2869E-116	1.4657E-113	253.6035236	down	CIDEA
-2.603114887	1.832668982	-25.51505048	1.3557E-115	2.3907E-113	253.1126349	down	ADAM33
-2.138903996	1.597107728	-25.50750592	1.5379E-115	2.7039E-113	252.9869345	down	RSPO3
-1.745374337	1.489527601	-25.48411875	2.2729E-115	3.9845E-113	252.5973517	down	GNAL
-2.206396364	0.486925221	-25.47031448	2.8623E-115	4.9882E-113	252.3674523	down	AC104407.1
-1.05102411	0.529247158	-25.46370044	3.1965E-115	5.5382E-113	252.257314	down	RYR3
-2.424369591	1.656591893	-25.45598509	3.636E-115	6.2813E-113	252.1288478	down	PFKFB1
-2.522495492	0.578992126	-25.39670035	9.7804E-115	1.675E-112	251.1421149	down	NPY2R
-1.925300839	0.820590591	-25.39166708	1.0637E-114	1.8165E-112	251.0583742	down	PRRT4
-1.038281734	0.269699366	-25.34898115	2.1678E-114	3.6914E-112	250.3483972	down	GLP2R
-1.880665388	2.062802507	-25.31118695	4.0706E-114	6.9116E-112	249.7200938	down	DENND2A
2.853133346	3.852710902	25.30711117	4.3568E-114	7.3763E-112	249.6523541	up	IQGAP3
-3.073816342	1.562521837	-25.2819359	6.6276E-114	1.1189E-111	249.2340164	down	CA3
-3.62580179	3.249159257	-25.27131043	7.911E-114	1.3318E-111	249.057492	down	MYH11
-1.654857961	1.308605373	-25.25036793	1.1213E-113	1.8718E-111	248.7096361	down	MICU3
-4.462519322	4.069643739	-25.23306717	1.4957E-113	2.4829E-111	248.4223383	down	CD36
-1.273593438	0.68669513	-25.23224262	1.5164E-113	2.5102E-111	248.4086473	down	LINC02580
2.698415407	4.854108055	25.22586414	1.6863E-113	2.7837E-111	248.3027425	up	CDK1
-3.790103722	3.198810028	-25.21123464	2.1513E-113	3.5415E-111	248.0598745	down	CES1
-2.089047567	1.81041634	-25.21105054	2.1579E-113	3.5426E-111	248.0568184	down	F10
-5.313938144	3.867809042	-25.20366489	2.4402E-113	3.9949E-111	247.9342247	down	PLIN4
2.376543273	6.033474211	25.19825668	2.6701E-113	4.3592E-111	247.8444614	up	PYCR1
2.208077127	3.564820061	25.15317535	5.6532E-113	9.2042E-111	247.0964589	up	SPC25
-2.479558593	2.321966971	-25.13960105	7.0851E-113	1.1504E-110	246.8713138	down	TSHZ2
-3.233381652	3.831169552	-25.11760518	1.0214E-112	1.6539E-110	246.5065699	down	GYG2
-3.997721572	2.246794377	-25.10813345	1.1956E-112	1.9308E-110	246.3495377	down	ECRG4
-2.067220217	1.38952628	-25.07590627	2.0428E-112	3.281E-110	245.8153841	down	WDR86-AS1
-4.255754716	2.906841691	-25.07518199	2.0675E-112	3.3118E-110	245.8033818	down	TIMP4
-1.881707803	1.085124255	-25.05956052	2.6803E-112	4.2817E-110	245.5445437	down	SLC66A1L
-1.248084833	0.551380947	-25.05154536	3.062E-112	4.8785E-110	245.4117576	down	CNTNAP3
2.539210043	3.516635914	25.03470975	4.0501E-112	6.4183E-110	245.1328889	up	UHRF1
2.688944675	4.837096141	25.00857166	6.2513E-112	9.8803E-110	244.7000521	up	PTTG1
-2.507235363	1.471870035	-24.98365656	9.4537E-112	1.4863E-109	244.2876041	down	MLXIPL
-1.869801081	1.919171717	-24.93682871	2.0562E-111	3.1904E-109	243.5127718	down	RBMS3
-1.38227172	1.339361185	-24.92423725	2.5338E-111	3.9212E-109	243.3045094	down	USHBP1
2.6117999	3.107485373	24.9077756	3.3291E-111	5.1386E-109	243.0322861	up	PKMYT1
-1.714445113	3.73090603	-24.89947869	3.8201E-111	5.8812E-109	242.895104	down	CFL2
-1.09390148	0.30887469	-24.85311709	8.2376E-111	1.2617E-108	242.1288326	down	ANGPTL5
-1.8392626	1.381892692	-24.83028607	1.2025E-110	1.8323E-108	241.7516511	down	AC093110.1
-3.276651266	1.888801005	-24.82277414	1.3618E-110	2.0698E-108	241.6275748	down	ZBTB16
-2.61299115	1.451573414	-24.81516401	1.5447E-110	2.3418E-108	241.5018892	down	GSTM5
-2.211454547	1.433327134	-24.8135326	1.587E-110	2.3998E-108	241.4749473	down	TMOD1
-1.307345828	0.940892527	-24.81048724	1.6691E-110	2.5175E-108	241.424656	down	GAS1RR
-2.821846337	3.991785329	-24.77371004	3.0685E-110	4.6166E-108	240.8174779	down	LMOD1
-1.456244958	0.779155926	-24.77011675	3.2566E-110	4.8871E-108	240.75817	down	LINC01589
-1.557283503	1.037779488	-24.70479578	9.5963E-110	1.4329E-107	239.6805373	down	GPLD1
-2.483765524	0.994386594	-24.6940908	1.1455E-109	1.7061E-107	239.5040226	down	LINC02607
-2.692710152	1.725996075	-24.66052288	1.9952E-109	2.9421E-107	238.9506873	down	SAMD5
-1.734485198	0.611435886	-24.64845107	2.4357E-109	3.5828E-107	238.751757	down	OVCH2
-4.069035938	3.857245003	-24.6078194	4.7657E-109	6.9929E-107	238.0824328	down	HBB
-1.22645896	0.957894466	-24.6016217	5.2794E-109	7.7275E-107	237.9803711	down	AC021739.2
-3.892541211	3.926672726	-24.5846093	6.9916E-109	1.0209E-106	237.7002614	down	SYNM
-1.753062862	1.686836	-24.57539191	8.1408E-109	1.1857E-106	237.5485243	down	FAM162B
3.758900533	3.98772524	24.55628894	1.1158E-108	1.6213E-106	237.2341117	up	LINC01614
-2.809407291	2.068818928	-24.54384263	1.3703E-108	1.9861E-106	237.0293048	down	HAS3
-2.08881701	1.452284987	-24.52296732	1.9337E-108	2.7959E-106	236.6858765	down	C2orf88
-1.275453614	0.774959061	-24.47892066	3.998E-108	5.7667E-106	235.9615746	down	AP003071.4
2.830994303	4.222946566	24.44759382	6.7002E-108	9.6409E-106	235.4467091	up	KIF20A
-2.275331767	1.615853277	-24.41675155	1.1137E-107	1.5986E-105	234.94003	down	PLXNA4
-2.254571587	1.455241678	-24.40606774	1.328E-107	1.8925E-105	234.7645668	down	SLC22A3
-2.819945214	1.859339522	-24.36540578	2.5938E-107	3.6876E-105	234.0970084	down	AC007906.2
-2.658902253	3.404115602	-24.36490072	2.6155E-107	3.7095E-105	234.0887191	down	LIFR
-2.603550346	3.9513669	-24.34958718	3.3651E-107	4.7614E-105	233.8374145	down	CCDC69
2.310247635	3.895975105	24.34844062	3.4292E-107	4.8406E-105	233.8186011	up	CDKN3
2.35586714	5.551471068	24.30746026	6.7295E-107	9.4766E-105	233.1463702	up	ZWINT
-1.570600337	1.17066687	-24.29881742	7.7573E-107	1.0877E-104	233.0046458	down	C8orf88
-1.773778893	1.230223991	-24.29037593	8.9123E-107	1.2462E-104	232.8662403	down	PHYHIP
2.287770389	5.824679796	24.28836661	9.2117E-107	1.285E-104	232.8332982	up	CCNB1
-2.488009357	2.114507893	-24.28804547	9.2604E-107	1.2888E-104	232.8280333	down	RNF150
-2.436616722	1.997030591	-24.26173616	1.4271E-106	1.9815E-104	232.3967919	down	PGM5
3.137259221	4.707611665	24.24673203	1.8262E-106	2.5297E-104	232.1509295	up	BIRC5
-1.11735137	0.351717843	-24.24559133	1.8607E-106	2.5716E-104	232.1322399	down	PNMA8C
-2.686813438	2.62256061	-24.23745593	2.1268E-106	2.9325E-104	231.9989553	down	HOXA5
-2.28999105	4.43464292	-24.23025654	2.3939E-106	3.2931E-104	231.8810188	down	MTURN
-1.794903047	2.008282956	-24.21764863	2.9447E-106	4.0415E-104	231.6745125	down	SHE
-1.344843587	0.361711736	-24.18191225	5.2953E-106	7.2176E-104	231.0893889	down	RNU5B-3P
-2.127502528	1.576009996	-24.16719995	6.7418E-106	9.168E-104	230.8485883	down	ANGPT1
-2.857064782	2.661577214	-24.16491638	6.9993E-106	9.4965E-104	230.8112172	down	GALNT15
-1.214284772	0.574127474	-24.14279932	1.0062E-105	1.362E-103	230.4493309	down	RGS6
-1.82517715	0.495593216	-24.13905856	1.0699E-105	1.445E-103	230.3881351	down	HS3ST4
-2.820798543	2.133261224	-24.105169	1.8652E-105	2.5135E-103	229.8338827	down	FGF2
-2.099870186	4.838430743	-24.08380593	2.6476E-105	3.5596E-103	229.4846398	down	GNG11
-2.427664122	1.474856912	-24.06041948	3.8843E-105	5.1756E-103	229.1024457	down	TACR1
-1.263194243	0.409076931	-24.04715276	4.8275E-105	6.4036E-103	228.8856929	down	AC104237.3
-1.927969282	5.008472604	-24.02677914	6.7401E-105	8.9207E-103	228.5529105	down	PLPP3
2.316687777	3.415606597	24.02243073	7.2376E-105	9.558E-103	228.481897	up	SPC24
-1.005222823	0.224247717	-24.00282548	9.9775E-105	1.3147E-102	228.1617818	down	AP000445.1
-3.885981274	2.725106243	-23.99509457	1.1324E-104	1.4888E-102	228.0355772	down	PPP1R1A
-3.141707075	2.305601997	-23.98295904	1.3812E-104	1.812E-102	227.8374982	down	FAM107A
-2.881340003	3.888526755	-23.981732	1.4093E-104	1.8447E-102	227.8174722	down	ENPP2
-1.689518063	0.37212022	-23.96136566	1.9667E-104	2.5687E-102	227.4851356	down	ADGRD2
-1.15400775	0.928940263	-23.95800259	2.078E-104	2.7081E-102	227.4302671	down	SNCA
-1.976784777	3.041017346	-23.95578491	2.1548E-104	2.802E-102	227.3940871	down	LIMS2
2.536417796	3.383074352	23.93663258	2.9476E-104	3.8246E-102	227.0816803	up	HJURP
2.734485468	4.112162989	23.92532493	3.5464E-104	4.5916E-102	226.897276	up	CEP55
-2.979459139	3.557286791	-23.91648914	4.0977E-104	5.2823E-102	226.7532048	down	PLAC9
2.690553143	4.814094009	23.91628396	4.1115E-104	5.2886E-102	226.7498594	up	KIFC1
-2.588770668	6.70495412	-23.89622441	5.7073E-104	7.3254E-102	226.4228529	down	ANXA1
-2.025757083	4.737995848	-23.88338073	7.0405E-104	9.0171E-102	226.2135304	down	CD34
-3.387614085	5.916731488	-23.83096152	1.6578E-103	2.1141E-101	225.3596445	down	GPX3
-1.153632828	0.453288169	-23.79548204	2.9586E-103	3.7649E-101	224.7820898	down	DSC1
-3.042856235	1.982003086	-23.77196941	4.3423E-103	5.5139E-101	224.3995129	down	MMRN1
2.708124549	3.644210883	23.77167477	4.3632E-103	5.5287E-101	224.3947197	up	NUF2
-1.023999676	0.652110963	-23.76738483	4.6796E-103	5.9169E-101	224.3249328	down	HCAR3
-1.969226677	3.499734465	-23.76612844	4.7765E-103	6.0266E-101	224.3044954	down	DIPK2B
3.268223893	5.703417638	23.74709953	6.515E-103	8.2026E-101	223.9950039	up	TOP2A
-1.424056409	1.820088016	-23.74597094	6.636E-103	8.3374E-101	223.976651	down	CEP112
-1.006922951	0.345599923	-23.68105783	1.9119E-102	2.38688E-100	222.9215962	down	AC104088.3
-2.191703252	1.768527978	-23.66462355	2.4988E-102	3.11309E-100	222.6546547	down	ANKRD29
-1.689199688	0.902280299	-23.65949691	2.7164E-102	3.37712E-100	222.571397	down	HOXA6
2.482842029	4.02728827	23.64015481	3.7221E-102	4.59858E-100	222.2573377	up	DTL
2.764649633	4.028050441	23.60675087	6.4111E-102	7.88806E-100	221.7151817	up	PBK
-1.931768219	1.035684078	-23.60480559	6.6173E-102	8.12494E-100	221.683618	down	AC036108.3
-2.861208313	2.652795346	-23.58489148	9.1496E-102	1.11649E-99	221.3605528	down	MEOX2
-3.551932507	2.88777802	-23.58035349	9.8506E-102	1.19957E-99	221.2869476	down	NTRK2
-3.47063244	2.46400738	-23.54240449	1.8259E-101	2.21897E-99	220.6716322	down	HBA2
-1.42531759	1.426193829	-23.53811034	1.9579E-101	2.37455E-99	220.6020293	down	TAL1
2.707524078	3.898093654	23.5373523	1.9822E-101	2.3991E-99	220.5897428	up	RRM2
-5.301302385	2.989855657	-23.53066122	2.2099E-101	2.66932E-99	220.4812993	down	ADIPOQ
-1.586406982	1.206592744	-23.4990609	3.6931E-101	4.44274E-99	219.9693052	down	ZNF300P1
-3.739428301	4.765539441	-23.4612728	6.8222E-101	8.1739E-99	219.3573984	down	PDK4
-1.296614372	0.368370634	-23.44552197	8.81E-101	1.05342E-98	219.1024538	down	RNF186
-1.170834563	0.47121434	-23.43512968	1.04287E-100	1.24447E-98	218.9342791	down	ADAMTS9-AS1
2.739832987	4.575183897	23.43331916	1.07397E-100	1.27901E-98	218.9049829	up	CENPF
-1.293769171	0.877286131	-23.43047297	1.12473E-100	1.33679E-98	218.8589303	down	CDC20P1
-2.30876443	1.587339305	-23.3931719	2.05996E-100	2.44345E-98	218.2555801	down	PDE3B
-1.280606086	0.714496757	-23.38971076	2.17889E-100	2.57938E-98	218.1996143	down	RHOXF1
1.758830144	6.9404784	23.36134697	3.4511E-100	4.04514E-98	217.7410984	up	SLC50A1
-2.114544711	1.346821416	-23.34968554	4.16912E-100	4.87713E-98	217.5526471	down	MYMX
-1.397093466	0.924673487	-23.34845804	4.25289E-100	4.96535E-98	217.5328125	down	ODF3L1
-1.50380798	0.850810961	-23.34215656	4.71013E-100	5.48841E-98	217.4309963	down	HOXA2
-1.929730482	1.774266274	-23.32826908	5.8987E-100	6.84653E-98	217.2066465	down	TMEM255A
-1.809272309	1.588417471	-23.31504391	7.308E-100	8.46575E-98	216.993044	down	CKMT2
-2.116359756	3.307420529	-23.30832962	8.14756E-100	9.41994E-98	216.884618	down	JAM2
-2.232136227	4.425983505	-23.29728004	9.74406E-100	1.12221E-97	216.7062097	down	FZD4
-1.797701824	5.843144607	-23.29413171	1.02537E-99	1.17862E-97	216.6553822	down	SPTBN1
1.762023976	4.082936955	23.27661558	1.36156E-99	1.55602E-97	216.3726456	up	POC1A
-2.729479126	2.88490526	-23.2552795	1.9231E-99	2.18935E-97	216.0283606	down	PPP1R14A
-2.747106302	3.986931817	-23.25379529	1.96985E-99	2.23828E-97	216.0044155	down	SEMA3G
-1.270013477	0.27776482	-23.2517878	2.03488E-99	2.30777E-97	215.9720292	down	TRDN
-2.44339512	3.984400836	-23.22808557	2.98583E-99	3.37337E-97	215.5897293	down	CCDC3
-1.230837861	1.093411034	-23.21889953	3.46407E-99	3.89885E-97	215.4416057	down	AC005225.4
-1.108613678	0.406252903	-23.21144762	3.90769E-99	4.38984E-97	215.3214617	down	AL109809.1
2.254655555	3.751849588	23.19518086	5.08319E-99	5.6996E-97	215.0592513	up	CENPM
-2.161210128	2.237468533	-23.1903292	5.4979E-99	6.15298E-97	214.9810594	down	NR3C2
-1.936468398	2.157674202	-23.19000487	5.52679E-99	6.1737E-97	214.9758326	down	GPRASP1
2.037279464	2.50808211	23.18973705	5.55077E-99	6.18885E-97	214.9715165	up	CDC25C
-1.046036848	0.331957935	-23.16819217	7.86264E-99	8.7337E-97	214.6243686	down	AC104237.2
-2.388046819	2.245100231	-23.14937822	1.06554E-98	1.17918E-96	214.3213266	down	BHMT2
-1.435441894	4.969452546	-23.13969785	1.24588E-98	1.37618E-96	214.1654396	down	ACSS2
-2.776035354	2.109449119	-23.13569162	1.32915E-98	1.46544E-96	214.1009331	down	NNAT
-1.134121706	0.489051895	-23.10470965	2.19184E-98	2.41212E-96	213.6022237	down	MMP27
-3.52278323	2.076423855	-23.10419247	2.21021E-98	2.42784E-96	213.5939009	down	AKR1C2
-1.022745731	0.701595177	-23.1002301	2.35618E-98	2.58341E-96	213.5301391	down	LRRC70
-1.412097878	0.994390275	-23.090787	2.74405E-98	3.00315E-96	213.3781995	down	TDRD10
2.555550564	3.666375701	23.08972912	2.7913E-98	3.04924E-96	213.3611798	up	DLGAP5
-1.752683848	6.436265275	-23.03376335	6.88385E-98	7.47873E-96	212.4612098	down	CAT
-1.325196497	1.28058575	-23.03342731	6.92124E-98	7.50563E-96	212.4558087	down	RBPMS-AS1
-1.855895294	0.829947021	-23.03046513	7.25976E-98	7.8584E-96	212.4081991	down	RNASE7
-2.231213653	1.587389083	-23.01920431	8.70466E-98	9.40531E-96	212.2272316	down	CASQ2
-1.968884848	2.669504143	-23.00364934	1.11845E-97	1.20628E-95	211.9773127	down	GGTA1
-2.064158246	1.532490742	-22.99554581	1.27444E-97	1.36708E-95	211.8471413	down	P2RY12
3.015390744	5.330285302	22.995221	1.28113E-97	1.36931E-95	211.8419241	up	CDC20
-1.679711366	3.179538236	-22.98698446	1.46291E-97	1.56079E-95	211.7096355	down	NMT2
-1.598852758	1.62150927	-22.97214119	1.85799E-97	1.97522E-95	211.4712826	down	FAM149A
-1.489903552	1.817424109	-22.96217686	2.18137E-97	2.31486E-95	211.3113099	down	SLC35G2
-3.362291013	4.391631661	-22.96127592	2.21324E-97	2.3445E-95	211.2968471	down	CNN1
-2.119925707	1.832561855	-22.95412231	2.48341E-97	2.62601E-95	211.1820181	down	FHL5
-3.111066682	3.802521123	-22.923561	4.06135E-97	4.27933E-95	210.6916122	down	MATN2
1.726119857	6.398394511	22.92086138	4.24166E-97	4.4614E-95	210.648305	up	CCDC167
-1.136038551	0.58139022	-22.90663503	5.33254E-97	5.59888E-95	210.4201201	down	SCN3B
-2.799119556	3.191770664	-22.90530531	5.44783E-97	5.70985E-95	210.3987947	down	GHR
2.27135317	3.2936752	22.8989498	6.03421E-97	6.30219E-95	210.2968755	up	HMMR
2.025204301	2.832907779	22.88968953	7.00324E-97	7.30143E-95	210.148395	up	HSD17B6
2.274033798	5.518843856	22.85447341	1.2336E-96	1.28387E-94	209.5839547	up	LMNB1
1.918968763	2.481382195	22.85027421	1.31972E-96	1.36871E-94	209.5166738	up	PCLAF
2.485141638	4.423218177	22.82992969	1.82997E-96	1.8946E-94	209.1907774	up	AURKA
-2.210350491	2.987528118	-22.80665969	2.65925E-96	2.74837E-94	208.8181621	down	CACHD1
-1.3108749	1.416370878	-22.80352782	2.79641E-96	2.8851E-94	208.7680241	down	CASP4LP
-2.552122278	3.115388428	-22.79356805	3.28132E-96	3.37953E-94	208.608597	down	TSPAN7
-2.225274919	4.265324105	-22.77143425	4.68102E-96	4.81279E-94	208.2544002	down	MRAS
-2.312629238	2.621605581	-22.76760912	4.97736E-96	5.10863E-94	208.1932027	down	PID1
-1.389217488	0.777039242	-22.76624148	5.0878E-96	5.21298E-94	208.171323	down	BMS1P10
-2.384976963	2.530820637	-22.74912952	6.69519E-96	6.84811E-94	207.8976093	down	CPED1
-1.689782176	1.883864407	-22.73153623	8.87794E-96	9.06511E-94	207.6162838	down	AC093535.2
2.760739804	3.948443664	22.72669522	9.59459E-96	9.78007E-94	207.5388893	up	MELK
-2.199828803	2.858495289	-22.72508581	9.84542E-96	1.00186E-93	207.5131607	down	EDNRB
-2.469981146	3.895783213	-22.7083573	1.28739E-95	1.30779E-93	207.2457765	down	DST
-2.109064408	4.80280492	-22.70583315	1.34055E-95	1.35947E-93	207.2054382	down	LHFPL6
-1.79398598	3.489259711	-22.6920478	1.672E-95	1.69271E-93	206.9851672	down	MOCS1
-1.251288807	0.601406539	-22.6788628	2.06533E-95	2.08735E-93	206.77454	down	GPR17
-2.16258533	1.061596204	-22.66842359	2.44129E-95	2.46313E-93	206.6078117	down	TCEAL5
-1.901451692	2.506877078	-22.66674425	2.50785E-95	2.526E-93	206.5809934	down	PEAR1
-1.204875238	0.556165194	-22.65156701	3.19792E-95	3.21018E-93	206.3386558	down	RXRG
-2.288634869	5.714160449	-22.63738883	4.01291E-95	4.0215E-93	206.1123306	down	TGFBR2
-2.321201533	3.600398859	-22.56255186	1.32874E-94	1.32934E-92	204.9186798	down	APCDD1
2.2027934	3.650716682	22.5410467	1.87383E-94	1.86839E-92	204.5759741	up	BICDL1
-2.343885622	2.130923999	-22.52785897	2.3134E-94	2.29513E-92	204.3658818	down	INMT
-1.216042777	1.211577054	-22.52647589	2.36509E-94	2.34251E-92	204.3438509	down	ST6GALNAC3
1.946965895	2.97353925	22.51929289	2.65269E-94	2.62299E-92	204.2294436	up	TEDC2
2.381292714	3.135847548	22.51821465	2.69878E-94	2.66413E-92	204.2122713	up	TROAP
-1.404178351	0.467189414	-22.4826144	4.76514E-94	4.68837E-92	203.645483	down	C10orf90
-1.883074379	1.698784251	-22.48050487	4.92834E-94	4.84094E-92	203.611909	down	AC254633.1
-3.983128397	4.94335256	-22.47403552	5.4645E-94	5.35873E-92	203.5089552	down	G0S2
-2.697929323	4.70320574	-22.47208041	5.63772E-94	5.51949E-92	203.4778437	down	SRPX
2.423685198	3.492610958	22.46508014	6.30414E-94	6.16178E-92	203.3664587	up	BUB1
-1.037934628	0.725116909	-22.46336294	6.4793E-94	6.32258E-92	203.3391377	down	LINC01140
2.445457136	4.55417863	22.46030068	6.8038E-94	6.6175E-92	203.2904186	up	CDCA8
-2.421331741	3.905061554	-22.45566687	7.32596E-94	7.11372E-92	203.2167021	down	TMEM37
-1.699703034	3.296709287	-22.42542343	1.18683E-93	1.14869E-91	202.7357333	down	ROBO4
-3.926718954	3.091798955	-22.42441353	1.2061E-93	1.16544E-91	202.7196772	down	S100B
-2.152599748	2.588054056	-22.41907696	1.31323E-93	1.26691E-91	202.6348382	down	TCEAL7
-1.527513685	1.02621283	-22.41080492	1.49838E-93	1.44318E-91	202.5033487	down	IGF1
-1.045687094	0.89001406	-22.39659898	1.8792E-93	1.80704E-91	202.2775835	down	PRKN
1.923320737	4.075759613	22.38515277	2.25527E-93	2.16517E-91	202.0957204	up	TACC3
-1.364551101	1.875709242	-22.37549288	2.63055E-93	2.52138E-91	201.9422697	down	CCM2L
-1.454220463	0.828354881	-22.35530048	3.62863E-93	3.47244E-91	201.6215964	down	DMRT2
-5.866831735	5.539259106	-22.32598556	5.78704E-93	5.51133E-91	201.1562661	down	FABP4
2.498203076	3.654541296	22.3194778	6.41864E-93	6.0933E-91	201.0530002	up	PLK1
-1.194024889	0.537683016	-22.30501823	8.07939E-93	7.65764E-91	200.8235995	down	SSTR1
-1.780593494	0.919434087	-22.27045127	1.40015E-92	1.32494E-90	200.2754504	down	NRG2
-1.148979458	0.68886135	-22.26438291	1.54198E-92	1.45684E-90	200.1792579	down	MGARP
-1.201121374	0.556356958	-22.25625735	1.75462E-92	1.6551E-90	200.0504732	down	LINC01484
2.55493343	4.044574182	22.25589946	1.76463E-92	1.66191E-90	200.0448014	up	KIF2C
-1.96304961	0.786262368	-22.22773535	2.76087E-92	2.59195E-90	199.5985768	down	SLC7A3
2.481666704	4.447782822	22.21567383	3.34399E-92	3.13444E-90	199.4075509	up	CCNB2
-1.356506062	0.845965738	-22.20784488	3.78679E-92	3.5439E-90	199.2835826	down	ADGRD1
-1.683903148	1.584759046	-22.2075067	3.80719E-92	3.55738E-90	199.2782279	down	CREB5
-2.618060255	2.447426315	-22.20034043	4.2661E-92	3.97993E-90	199.1647698	down	CLDN11
-4.239821848	2.740554138	-22.17185426	6.70562E-92	6.246E-90	198.7139249	down	PI16
-2.310062631	2.170672322	-22.15357661	8.96199E-92	8.33465E-90	198.4247785	down	KCNMB1
-1.846941705	3.975995735	-22.1000194	2.09533E-91	1.94258E-89	197.5781103	down	PALM2AKAP2
-1.203528124	1.809220086	-22.07629704	3.05146E-91	2.8202E-89	197.203373	down	AC019131.2
-2.555921563	5.069478875	-22.07497578	3.116E-91	2.87538E-89	197.1825065	down	NDRG2
2.671594205	4.269782805	22.07112927	3.31178E-91	3.0513E-89	197.1217619	up	MKI67
-1.706299163	1.016648209	-22.05678666	4.15641E-91	3.82358E-89	196.8953017	down	XPNPEP2
-1.913860444	2.396250852	-22.05218316	4.47073E-91	4.10637E-89	196.8226291	down	MTARC1
-1.544582327	3.196424279	-22.04484756	5.02137E-91	4.59792E-89	196.7068398	down	EEPD1
-1.621563859	2.382952997	-22.02876264	6.47748E-91	5.92211E-89	196.453005	down	CDC14B
-3.478650414	3.477176936	-21.99336143	1.13414E-90	1.03372E-88	195.8946239	down	MAOA
-1.78762807	5.339268078	-21.9897894	1.20006E-90	1.09213E-88	195.8383042	down	PLPP1
-2.203820612	2.587009424	-21.98190691	1.35938E-90	1.23523E-88	195.714036	down	PDZD2
-1.83184939	1.864240764	-21.97693132	1.47065E-90	1.3343E-88	195.6356054	down	PREX2
-1.586066385	1.540900047	-21.97611075	1.48986E-90	1.34966E-88	195.6226714	down	EBF2
-1.634628386	1.105300931	-21.95813068	1.97965E-90	1.78792E-88	195.339319	down	AC005682.1
-1.665265523	0.962141387	-21.93294934	2.94714E-90	2.65364E-88	194.9426499	down	HOXA7
-1.685326004	2.753647641	-21.9038794	4.66437E-90	4.18084E-88	194.4849728	down	EGFLAM
-1.844286383	5.928757336	-21.89672226	5.22235E-90	4.67393E-88	194.3723316	down	METTL7A
1.901566919	4.07065988	21.89243429	5.58809E-90	4.99374E-88	194.3048539	up	EZH2
2.336898747	3.525022434	21.84097284	1.25857E-89	1.12133E-87	193.4954829	up	NDC80
-2.582039064	2.113955397	-21.83487795	1.38553E-89	1.23076E-87	193.3996797	down	KLHL13
-1.66341929	1.631790613	-21.82976637	1.50181E-89	1.33008E-87	193.3193418	down	CLIC5
-1.830102623	2.383523382	-21.8257224	1.60067E-89	1.41342E-87	193.2557892	down	FAM126A
-2.410425123	1.153363475	-21.82497095	1.61975E-89	1.42814E-87	193.2439805	down	TF
2.684703544	3.882803227	21.81454028	1.9092E-89	1.68086E-87	193.0800849	up	CCN4
-1.757242174	1.563166367	-21.80837797	2.10392E-89	1.84955E-87	192.9832736	down	RASSF9
-1.885921727	1.988640882	-21.80333881	2.2778E-89	1.99945E-87	192.9041162	down	FAM110D
-3.348682874	3.298595994	-21.79238948	2.70667E-89	2.37241E-87	192.7321472	down	IL33
-1.862831161	3.515125655	-21.79174586	2.73426E-89	2.39306E-87	192.7220397	down	MYCT1
-1.742544459	3.845883806	-21.77609898	3.49844E-89	3.05738E-87	192.4763608	down	FOXO1
-1.849889184	4.834215928	-21.72281722	8.09284E-89	7.04148E-87	191.6403459	down	SH3D19
2.652001727	4.109130952	21.71206507	9.58414E-89	8.32685E-87	191.47175	up	ANLN
-2.698013655	4.653277615	-21.68892969	1.37894E-88	1.19455E-86	191.1091085	down	ALDH1A1
-2.146328023	1.52732844	-21.68359901	1.49948E-88	1.29708E-86	191.0255758	down	ACTA2-AS1
-1.979757417	2.40645273	-21.68161873	1.54688E-88	1.33614E-86	190.9945469	down	DTX1
-1.852658265	2.104303051	-21.68109851	1.55959E-88	1.34516E-86	190.9863956	down	WASF3
-1.761854139	1.755913191	-21.67510653	1.7136E-88	1.47586E-86	190.892516	down	ANK2
-1.09451298	1.143407799	-21.65662795	2.29093E-88	1.96739E-86	190.6030749	down	Z97989.1
2.437353109	4.159830729	21.63796456	3.07134E-88	2.62998E-86	190.310851	up	CDCA5
-1.873082725	4.242449862	-21.62399913	3.8244E-88	3.27011E-86	190.0922597	down	GYPC
-3.829227589	4.826969913	-21.61338925	4.51749E-88	3.8572E-86	189.9262326	down	CRYAB
-2.135477313	1.551492442	-21.60312526	5.30712E-88	4.51843E-86	189.765653	down	JPH2
2.046946943	3.700008623	21.59822384	5.73142E-88	4.87269E-86	189.6889826	up	RMI2
2.173322163	3.219345713	21.59625832	5.91094E-88	5.01814E-86	189.6582392	up	SKA3
-2.315199836	4.019995647	-21.58901088	6.62279E-88	5.61444E-86	189.5448901	down	DDR2
2.741486718	4.468414995	21.57200526	8.64744E-88	7.28924E-86	189.2789915	up	INHBA
2.129496862	4.36156692	21.55140576	1.19443E-87	1.00257E-85	188.9570255	up	KIF11
-2.313022607	4.172116603	-21.52681275	1.75612E-87	1.46987E-85	188.5728236	down	NRN1
-2.371862499	6.735711943	-21.51276459	2.18843E-87	1.82657E-85	188.3534463	down	AQP1
-1.395463167	1.660652984	-21.50012906	2.66733E-87	2.22316E-85	188.1561841	down	KCNAB1
-2.136579769	4.106828865	-21.4904678	3.10295E-87	2.57541E-85	188.0053909	down	PLSCR4
-2.400129528	3.421330725	-21.45013822	5.83286E-87	4.82099E-85	187.3762571	down	SLIT3
-1.07573208	0.810604895	-21.44702248	6.12419E-87	5.05475E-85	187.3276744	down	AL136084.2
-2.128168047	3.844919844	-21.44202294	6.62232E-87	5.45832E-85	187.249725	down	PROS1
-2.104098823	9.041899688	-21.44125821	6.702E-87	5.51634E-85	187.2378026	down	TXNIP
-1.144860011	0.718026602	-21.43552341	7.33088E-87	6.02562E-85	187.1484013	down	IQSEC3
-2.32960209	1.372825331	-21.41347131	1.03488E-86	8.49449E-85	186.8047265	down	CMA1
-2.040646503	1.423466292	-21.41013874	1.09022E-86	8.93635E-85	186.7528034	down	EPHB1
-2.249038212	1.198604699	-21.38216971	1.68777E-86	1.37963E-84	186.317178	down	TNNT3
-1.223698415	0.693194034	-21.36403636	2.2403E-86	1.82877E-84	186.0348852	down	LINC01354
-2.637126052	3.207335402	-21.36257539	2.292E-86	1.8684E-84	186.0121461	down	CLDN5
1.358082702	5.889362531	21.34989159	2.79392E-86	2.27444E-84	185.8147611	up	NACC1
-3.191432555	4.149140983	-21.33526706	3.5103E-86	2.84981E-84	185.5872411	down	DPT
-1.822054222	3.5634676	-21.32072446	4.40441E-86	3.5611E-84	185.3610667	down	GIMAP8
-1.102404195	0.696451868	-21.31404992	4.88771E-86	3.94649E-84	185.2572843	down	AC010457.1
-1.37695451	1.953742068	-21.28398595	7.81086E-86	6.28965E-84	184.790005	down	CLEC1A
-2.903149846	2.576299072	-21.28256822	7.9854E-86	6.42149E-84	184.7679769	down	MEOX1
-2.074443185	4.306517833	-21.25311967	1.26354E-85	1.01334E-83	184.3105717	down	CYYR1
-1.412204484	0.932042894	-21.24601141	1.41148E-85	1.12742E-83	184.2002074	down	CSRNP3
-1.898663481	2.824079001	-21.2419543	1.50355E-85	1.19935E-83	184.1372237	down	TMEM88
-1.050547817	0.415637882	-21.20278211	2.76665E-85	2.20393E-83	183.5293889	down	AL161668.4
2.061114579	2.602508595	21.19238627	3.25237E-85	2.58394E-83	183.3681639	up	CKAP2L
2.09676879	5.00543268	21.18443494	3.6806E-85	2.91636E-83	183.2448748	up	IQANK1
-2.152548132	4.183148254	-21.14389405	6.91293E-85	5.47024E-83	182.6166028	down	CDKN1C
4.017391713	5.973071316	21.1346969	7.975E-85	6.30226E-83	182.4741504	up	COMP
-2.129350069	1.302597436	-21.10096039	1.34679E-84	1.06148E-82	181.9518612	down	NSG1
-2.189110797	1.164364786	-21.0951432	1.47408E-84	1.16027E-82	181.8618422	down	LINC02613
-2.483034984	4.675859876	-21.09455404	1.48762E-84	1.16938E-82	181.8527257	down	KLF4
-1.033430219	0.761280286	-21.0821677	1.80298E-84	1.4154E-82	181.6610926	down	AKAP6
-2.732866392	4.913160286	-21.08071725	1.84402E-84	1.44571E-82	181.6386556	down	ITM2A
1.928284674	6.484699453	21.0408835	3.42079E-84	2.66082E-82	181.0227521	up	JPT1
-1.863909354	2.512468682	-21.03937937	3.5015E-84	2.72005E-82	180.9995062	down	SOX17
-1.217114583	0.872205338	-21.03851677	3.54865E-84	2.75308E-82	180.9861753	down	EMX2OS
-1.381490831	1.184919797	-21.02923483	4.09787E-84	3.17502E-82	180.8427454	down	AOC2
-1.842125392	5.71198979	-21.02841114	4.15053E-84	3.21163E-82	180.8300188	down	MCAM
-1.496722431	1.554520374	-21.02447664	4.41154E-84	3.40916E-82	180.7692307	down	ROBO3
-1.33309497	0.347401172	-21.0198911	4.73648E-84	3.65552E-82	180.6983908	down	SPHKAP
-1.222101997	1.525193549	-21.01950668	4.76479E-84	3.67259E-82	180.6924524	down	NUDT7
-1.231166126	0.683495934	-21.0079663	5.69784E-84	4.38608E-82	180.514204	down	AC010976.2
-4.025286747	4.21639825	-20.99213132	7.28193E-84	5.59823E-82	180.269698	down	FOSB
-1.522557776	2.824918603	-20.97618861	9.32115E-84	7.15669E-82	180.0236164	down	F8
-1.327352625	0.590425357	-20.97281903	9.82035E-84	7.53024E-82	179.971617	down	EFCAB1
-2.483105564	3.121670201	-20.96022527	1.19342E-83	9.13935E-82	179.7773048	down	SYNPO2
2.09997576	3.022945259	20.95891299	1.21791E-83	9.31487E-82	179.7570605	up	CDCA3
-1.255209401	0.874768108	-20.9566765	1.2608E-83	9.63055E-82	179.72256	down	AL133467.1
1.185882822	6.762174148	20.94816277	1.43835E-83	1.09727E-81	179.5912413	up	TPM3
2.146326105	3.933903931	20.92976058	1.91208E-83	1.45492E-81	179.307486	up	SPAG5
-1.981265248	3.535126724	-20.92534286	2.04729E-83	1.55581E-81	179.2393839	down	EMCN
-1.826707463	3.693804672	-20.92496081	2.05942E-83	1.56303E-81	179.2334946	down	KANK1
2.652601801	4.099673125	20.91467986	2.41429E-83	1.8277E-81	179.0750347	up	FOXM1
2.341826569	3.169333133	20.90301247	2.89153E-83	2.18341E-81	178.8952503	up	EXO1
1.990446529	4.326290623	20.89386651	3.33058E-83	2.51176E-81	178.7543521	up	CENPU
-1.433044699	1.860255107	-20.85937956	5.67419E-83	4.26296E-81	178.2233273	down	PABPC1P4
-3.106975798	2.023160705	-20.85805345	5.79159E-83	4.34566E-81	178.2029165	down	SAA2
2.51506083	3.779163639	20.84278481	7.33126E-83	5.49401E-81	177.9679528	up	AURKB
2.125115179	3.914156961	20.83942516	7.7215E-83	5.77189E-81	177.9162634	up	RECQL4
2.237166659	2.797760974	20.83628126	8.10544E-83	6.05128E-81	177.8678969	up	KIF18B
-2.092100649	2.799940813	-20.82642717	9.43675E-83	7.02754E-81	177.716322	down	FAM89A
-1.932643834	1.580338974	-20.81592862	1.10961E-82	8.25295E-81	177.5548716	down	SMIM10L2A
-2.038212131	4.429433193	-20.8040379	1.333E-82	9.90202E-81	177.3720591	down	MMD
-2.482098461	3.731852861	-20.78910439	1.67819E-82	1.24507E-80	177.1425364	down	AKAP12
2.018952525	3.573676428	20.74696403	3.21274E-82	2.37467E-80	176.49528	up	KIF23
-1.133474556	0.337278103	-20.73549255	3.83357E-82	2.82652E-80	176.3191926	down	HBA1
-2.158495853	4.148702513	-20.72030813	4.84323E-82	3.56211E-80	176.0861835	down	PER1
-1.103642659	1.038334251	-20.71893274	4.94687E-82	3.63384E-80	176.0650818	down	TSSC2
-2.195320336	3.322030423	-20.70707737	5.93711E-82	4.35586E-80	175.8832209	down	FGF1
-2.025421041	3.982500521	-20.69525582	7.1215E-82	5.21837E-80	175.7019288	down	S1PR1
-1.052192097	1.850620763	-20.67539931	9.66525E-82	7.07361E-80	175.3975271	down	CLCA4-AS1
-1.279299859	1.356687997	-20.66994653	1.05106E-81	7.66396E-80	175.3139602	down	MIR100HG
-2.570847447	1.328299054	-20.66571189	1.12177E-81	8.16952E-80	175.2490695	down	FGFBP2
2.118062732	3.083928004	20.65141399	1.39751E-81	1.01652E-79	175.0300187	up	GTSE1
2.342730389	2.984022627	20.63698026	1.74453E-81	1.2661E-79	174.8089615	up	ASPM
1.944254046	3.738905398	20.63508976	1.79594E-81	1.30156E-79	174.7800134	up	GINS1
-1.363487636	1.40262677	-20.63371816	1.83419E-81	1.32765E-79	174.7590117	down	RUNX1T1
-1.041437707	0.433135009	-20.62737268	2.02199E-81	1.46181E-79	174.6618598	down	HTR2A
-1.886957956	4.579293302	-20.62681633	2.03934E-81	1.47256E-79	174.6533425	down	MMRN2
-1.863568746	1.484071575	-20.62346133	2.14718E-81	1.54855E-79	174.6019826	down	CD209
2.363368326	4.263402837	20.62027486	2.25488E-81	1.62425E-79	174.5532064	up	CCNA2
1.631737053	6.53567929	20.6109661	2.60139E-81	1.87158E-79	174.4107355	up	GFUS
-1.658661767	2.404742551	-20.59540012	3.3036E-81	2.37392E-79	174.1725672	down	SOX7
-1.641852809	2.362554629	-20.58988493	3.59542E-81	2.58049E-79	174.0882027	down	ADCY4
-1.876237757	6.186521498	-20.588158	3.69198E-81	2.6466E-79	174.0617886	down	EPAS1
-1.815716011	1.805311835	-20.58788647	3.7074E-81	2.65445E-79	174.0576356	down	ABCB1
2.158767486	3.314305035	20.57602352	4.44757E-81	3.17675E-79	173.8762167	up	BUB1B
1.999493605	4.422287887	20.57216949	4.71847E-81	3.3662E-79	173.8172884	up	UBE2S
1.883985354	3.238285238	20.56363163	5.3787E-81	3.83262E-79	173.6867633	up	RAD51
-3.055689834	4.019260451	-20.55896568	5.77772E-81	4.112E-79	173.6154422	down	TGFBR3
2.016222678	3.970472785	20.53695085	8.09737E-81	5.74227E-79	173.279043	up	PAQR4
-1.129755958	0.41521949	-20.53309033	8.59096E-81	6.08504E-79	173.2200701	down	BOK-AS1
-1.100436752	0.652573989	-20.51965724	1.05546E-80	7.467E-79	173.01491	down	LRFN5
-1.487785125	4.606524805	-20.49430531	1.55628E-80	1.09709E-78	172.6278956	down	ACO1
-1.077073589	0.674587598	-20.4841446	1.81823E-80	1.28024E-78	172.4728513	down	LINC02104
-1.631873712	0.787227005	-20.47694941	2.02993E-80	1.42651E-78	172.3630812	down	CHST9
-1.866702678	0.581757853	-20.4769225	2.03077E-80	1.42651E-78	172.3626707	down	AADAC
2.283147806	9.609935353	20.46424434	2.46561E-80	1.72992E-78	172.1692984	up	BGN
-2.093255017	3.836552481	-20.46047546	2.61198E-80	1.82829E-78	172.1118252	down	SH3BGRL2
-2.399728368	4.014775052	-20.44842205	3.14088E-80	2.19334E-78	171.9280531	down	MYLK
2.680276072	4.07754294	20.44737623	3.19152E-80	2.22609E-78	171.9121105	up	FAM83D
-3.428596515	4.167818518	-20.40051054	6.53341E-80	4.53047E-78	171.1980978	down	GPC3
3.184583635	5.182645097	20.39460462	7.15031E-80	4.93521E-78	171.1081766	up	MYBL2
1.037785334	5.291236468	20.37758827	9.27244E-80	6.3925E-78	170.8491644	up	MACROH2A1
1.741005727	3.375071398	20.3752613	9.60783E-80	6.61604E-78	170.8137531	up	NUAK2
1.477506877	3.71244354	20.37090703	1.02683E-79	7.06266E-78	170.747496	up	CCNF
-1.913931124	1.488101679	-20.36621128	1.10314E-79	7.57878E-78	170.6760506	down	SEMA3D
-1.304256738	1.736146204	-20.33964502	1.65464E-79	1.13415E-77	170.2720013	down	TPT1-AS1
-1.41319298	0.789389155	-20.33874215	1.67759E-79	1.14855E-77	170.2582739	down	TP53AIP1
-1.941839185	2.20944691	-20.32819988	1.97027E-79	1.34738E-77	170.0980113	down	FGF14-AS2
-1.924307527	2.277202185	-20.31901408	2.26653E-79	1.5482E-77	169.9584032	down	MRGPRF
-1.119185145	0.97994667	-20.30544673	2.78737E-79	1.8996E-77	169.7522604	down	AC034139.1
-1.678773764	1.351772987	-20.30488731	2.81124E-79	1.91367E-77	169.743762	down	LILRB5
-1.077508546	0.430646997	-20.30137969	2.96563E-79	2.01646E-77	169.690479	down	GFAP
1.218514736	5.595790807	20.27927728	4.1532E-79	2.81749E-77	169.3548343	up	SLC35A2
-1.086677754	1.044698121	-20.2729272	4.575E-79	3.1001E-77	169.2584364	down	AC009159.3
-1.889397902	4.414330847	-20.26654449	5.04206E-79	3.41269E-77	169.1615583	down	LTBP4
-1.846728692	1.524276734	-20.24504274	6.99487E-79	4.72905E-77	168.8353122	down	BMP2
2.591848695	5.506906579	20.24330712	7.18211E-79	4.85013E-77	168.8089851	up	CTXN1
-1.808911576	1.738919106	-20.23795338	7.79181E-79	5.25589E-77	168.7277832	down	TMEM178A
-2.465239626	2.602746853	-20.2182288	1.05189E-78	7.07935E-77	168.4287064	down	TMTC1
-1.833410313	1.663501341	-20.21529826	1.09984E-78	7.39368E-77	168.384284	down	WDR86
-1.759908123	1.695160054	-20.20039799	1.37954E-78	9.26351E-77	168.1584697	down	PTH1R
-1.120675723	0.867240188	-20.18567958	1.72546E-78	1.15732E-76	167.9354932	down	LINC01058
1.270267062	7.099343268	20.18042382	1.86894E-78	1.25073E-76	167.855891	up	ATP6V0B
1.359190581	2.53951984	20.17857892	1.92207E-78	1.28485E-76	167.8279511	up	TRIM59
-2.234804773	4.339209801	-20.17784532	1.94362E-78	1.29779E-76	167.8168416	down	CLMP
-1.521271992	1.2979941	-20.17486805	2.03357E-78	1.35633E-76	167.7717561	down	HOXA3
-1.189970935	4.717992733	-20.16968227	2.20028E-78	1.46493E-76	167.6932347	down	CCDC50
1.855087445	6.143082227	20.16965086	2.20133E-78	1.46493E-76	167.6927591	up	FAM83H
-1.58021961	0.976401673	-20.16774807	2.26589E-78	1.50621E-76	167.6639502	down	PROX1
-1.229435182	1.258369807	-20.16054249	2.52799E-78	1.67856E-76	167.5548677	down	RUNDC3B
4.190791175	4.848112139	20.15710159	2.66363E-78	1.76664E-76	167.5027843	up	COL11A1
-1.776197456	4.29933519	-20.15129736	2.90908E-78	1.92729E-76	167.4149379	down	ADGRF5
-1.185318561	0.587397452	-20.15077053	2.93245E-78	1.94061E-76	167.4069651	down	AC117509.1
2.159669358	3.212403977	20.14308303	3.29553E-78	2.17846E-76	167.290637	up	NCAPG
-1.000570399	0.406481051	-20.14261477	3.31904E-78	2.19156E-76	167.2835519	down	AC016682.1
-2.402902787	1.454586483	-20.13064315	3.9805E-78	2.62541E-76	167.1024426	down	PIK3C2G
-3.27680862	3.979277779	-20.10966206	5.47272E-78	3.60163E-76	166.7851667	down	KIT
-1.435590899	1.29594963	-20.10646968	5.74427E-78	3.77199E-76	166.7369063	down	AL109741.1
-1.466031961	2.777210202	-20.09818121	6.51377E-78	4.27256E-76	166.6116241	down	IL11RA
-1.681393526	3.249130016	-20.09277292	7.07051E-78	4.63263E-76	166.5298905	down	ARHGEF15
2.140182434	2.927029053	20.07028725	9.94236E-78	6.5071E-76	166.1901918	up	SKA1
-2.033015286	1.506141248	-20.04335834	1.49511E-77	9.74228E-76	165.7836207	down	RGN
1.6092731	2.241943903	20.02922816	1.8518E-77	1.20534E-75	165.5703949	up	WDR62
-1.471787966	5.255404411	-20.02811909	1.88316E-77	1.2244E-75	165.553662	down	GABARAPL1
-1.620969437	2.435366829	-20.02408761	2.00167E-77	1.30004E-75	165.4928423	down	MAP7D3
-1.998018533	1.982635301	-20.01147496	2.42269E-77	1.57005E-75	165.3026051	down	SLC25A27
-1.698516835	2.693620343	-20.00893068	2.51778E-77	1.6299E-75	165.2642372	down	TMEM273
2.143673284	3.357279947	19.9877383	3.46938E-77	2.24103E-75	164.9447494	up	ESM1
-1.306019044	0.53738161	-19.97954785	3.92684E-77	2.53377E-75	164.8213197	down	RNU6-242P
-1.372547431	2.631310819	-19.97916564	3.9496E-77	2.54569E-75	164.8155604	down	THSD1
-1.507452578	0.805642059	-19.97454888	4.23514E-77	2.72383E-75	164.7459981	down	NTF4
-2.607773817	2.430927056	-19.96543178	4.86098E-77	3.12296E-75	164.6086515	down	NAT8L
-1.911416175	7.930408737	-19.94891625	6.23904E-77	4.00397E-75	164.3599311	down	CAVIN1
-1.633046957	3.151154697	-19.9471381	6.40893E-77	4.10856E-75	164.3331588	down	CYRIA
-1.583883323	2.999693694	-19.90970235	1.12798E-76	7.21556E-75	163.7697991	down	ERG
-2.691567182	3.320860823	-19.86735603	2.13669E-76	1.36388E-74	163.1331946	down	DGAT2
1.878880578	5.559029211	19.83470496	3.49506E-76	2.22616E-74	162.6428166	up	NUP210
-2.500138933	1.042316245	-19.83002246	3.7505E-76	2.3863E-74	162.5725253	down	EDN3
-1.371843624	1.371871936	-19.82867369	3.82747E-76	2.43268E-74	162.5522799	down	MAGOH2P
-2.461979176	3.660827763	-19.80260515	5.66742E-76	3.59443E-74	162.1611224	down	AKR1C3
1.917919372	2.967488102	19.79251253	6.59713E-76	4.17961E-74	162.0097542	up	NCAPH
-1.228301498	1.142616711	-19.78288994	7.62493E-76	4.82084E-74	161.8654726	down	CDH23
-1.358384439	1.554180522	-19.77035586	9.20701E-76	5.81451E-74	161.6775903	down	SOBP
-1.650233063	0.594019371	-19.76345748	1.02135E-75	6.44327E-74	161.5742117	down	PENK
-2.846252454	4.875824757	-19.75685037	1.12802E-75	7.1087E-74	161.4752156	down	CX3CL1
1.27750088	6.732322918	19.755107	1.15798E-75	7.28976E-74	161.4490971	up	LSM4
-1.555613026	0.910341636	-19.7442891	1.36246E-75	8.55886E-74	161.2870541	down	NRG1
-2.456616324	4.427146346	-19.73216831	1.63466E-75	1.0258E-73	161.1055494	down	ADAMTS1
-2.054650999	3.532920949	-19.7296846	1.69681E-75	1.06368E-73	161.0683638	down	MAML2
-1.214004958	0.536691752	-19.72671591	1.7742E-75	1.11102E-73	161.0239203	down	PLPPR1
2.448261272	7.042790414	19.7261524	1.78929E-75	1.11928E-73	161.0154846	up	CTHRC1
-1.345947944	0.719212223	-19.72336357	1.86584E-75	1.16594E-73	160.9737376	down	ADGRL3
-1.375838145	2.342955724	-19.66693318	4.35255E-75	2.71416E-73	160.1296693	down	PLEKHM3
-1.529017539	3.101479782	-19.66362075	4.57426E-75	2.84942E-73	160.0801621	down	TLN2
-1.141913153	1.033914748	-19.6570536	5.04769E-75	3.14104E-73	159.982023	down	WSCD1
-2.311308701	5.068263672	-19.65133083	5.49996E-75	3.41532E-73	159.8965162	down	COX7A1
-1.92184175	1.196253484	-19.63422097	7.10797E-75	4.40464E-73	159.6409467	down	CADM3
-2.002692585	1.149572936	-19.63351454	7.18362E-75	4.44689E-73	159.6303972	down	ALX4
-2.427013588	3.495759336	-19.63203948	7.34418E-75	4.54155E-73	159.6083701	down	ISM1
1.171790614	3.69850346	19.60692434	1.0699E-74	6.60925E-73	159.233458	up	TRIM11
-1.646260025	1.089078342	-19.60126837	1.16447E-74	7.17106E-73	159.1490618	down	AC243562.2
1.353121864	5.298570612	19.57173157	1.81187E-74	1.11464E-72	158.7085323	up	RUSC1
-1.158553004	3.933034835	-19.55063075	2.48426E-74	1.5267E-72	158.3940352	down	CEP68
2.001539436	3.43230564	19.54610108	2.65835E-74	1.632E-72	158.3265459	up	SDS
-1.35648992	0.698875762	-19.52654641	3.56086E-74	2.18381E-72	158.0352879	down	BMPER
-2.280638722	5.839330142	-19.51337902	4.33508E-74	2.65588E-72	157.839252	down	ACSL1
-1.124714707	1.170835784	-19.50688291	4.77681E-74	2.92049E-72	157.7425636	down	MBNL1-AS1
-1.431585966	1.796324339	-19.50320787	5.04633E-74	3.0821E-72	157.6878717	down	MEIS2
-1.711701052	4.501917468	-19.49902199	5.37184E-74	3.27418E-72	157.625584	down	NR3C1
1.947325507	4.48020164	19.49446496	5.75009E-74	3.49755E-72	157.5577814	up	TLCD1
-1.718987519	4.420734732	-19.49340334	5.84196E-74	3.5498E-72	157.5419871	down	FERMT2
1.234280016	7.149945348	19.48465763	6.65674E-74	4.03252E-72	157.4118898	up	PPP4C
-1.886560287	2.5946449	-19.46121715	9.44435E-74	5.71537E-72	157.0633513	down	TFPI
-1.838045846	2.067760518	-19.44583897	1.1879E-73	7.17414E-72	156.8348124	down	BMP6
-1.548114693	3.765125179	-19.44040079	1.28824E-73	7.77219E-72	156.7540171	down	NATD1
1.708155204	2.406836613	19.43151133	1.47078E-73	8.86453E-72	156.6219716	up	ERCC6L
-2.378720568	1.13148965	-19.42535045	1.61223E-73	9.69738E-72	156.5304757	down	SGCG
-1.001686828	1.059470336	-19.41857818	1.78343E-73	1.06946E-71	156.4299178	down	LURAP1
1.691562679	4.853477583	19.41297179	1.9388E-73	1.16146E-71	156.3466854	up	CRB3
-1.739563232	2.63518292	-19.40745624	2.10483E-73	1.25966E-71	156.2648141	down	TBX15
3.303771372	4.848031742	19.406888	2.12272E-73	1.26909E-71	156.2563799	up	GJB2
2.432613159	2.505256217	19.39579625	2.50402E-73	1.49104E-71	156.091777	up	PLPP4
1.823851171	2.71301521	19.39442936	2.55551E-73	1.52018E-71	156.0714956	up	GPRIN1
2.14107056	4.421037514	19.38123712	3.11011E-73	1.84455E-71	155.8757933	up	E2F1
-1.213963763	0.830904048	-19.36613914	3.89366E-73	2.30238E-71	155.651907	down	LINC01402
2.22107233	3.245833425	19.36021321	4.25254E-73	2.51209E-71	155.5640574	up	CENPA
-1.662426814	3.60913911	-19.35900845	4.32945E-73	2.55498E-71	155.546199	down	RHOJ
-1.560609199	6.006972712	-19.34674784	5.19555E-73	3.06306E-71	155.3644916	down	RGCC
-1.061820698	1.109909573	-19.34004949	5.73971E-73	3.37592E-71	155.2652451	down	AC108134.3
1.082499534	4.806502832	19.34000768	5.74328E-73	3.37592E-71	155.2646256	up	RABIF
-1.855751419	1.272709769	-19.33507713	6.18011E-73	3.6291E-71	155.1915837	down	PTGFR
-4.534316991	6.330592787	-19.32813997	6.85144E-73	4.01935E-71	155.0888322	down	SAA1
-3.4625957	5.602341283	-19.32639275	7.0317E-73	4.12103E-71	155.062956	down	CFD
-2.370266709	1.630303349	-19.31751606	8.02328E-73	4.69753E-71	154.9315118	down	GABRE
2.093331256	3.250570562	19.31196848	8.71265E-73	5.09613E-71	154.8493806	up	CDC45
-2.699582095	4.452551185	-19.29506875	1.11987E-72	6.53741E-71	154.5992603	down	SOD3
-1.508151374	1.769061527	-19.28583996	1.28435E-72	7.48283E-71	154.4627211	down	PCDHGB7
-1.646989501	2.12303217	-19.27375699	1.53666E-72	8.94409E-71	154.2840076	down	ABCC9
-1.649923642	3.190413532	-19.27188531	1.57995E-72	9.18703E-71	154.2563298	down	GNG2
1.248574229	4.790641527	19.25586604	2.00387E-72	1.16293E-70	154.019501	up	CDK5
-1.946329698	5.836080977	-19.25512491	2.02602E-72	1.17464E-70	154.0085467	down	VWF
-1.25678492	3.069509294	-19.23703893	2.6493E-72	1.53301E-70	153.741296	down	ITSN1
-2.26549473	3.960372682	-19.23448279	2.75163E-72	1.59067E-70	153.7035357	down	ECM2
-1.702400088	2.432143582	-19.21969905	3.42577E-72	1.97462E-70	153.4851969	down	PELI2
-1.512107878	3.202058027	-19.1815803	6.02508E-72	3.46279E-70	152.9226432	down	CNRIP1
-2.733867856	3.356827784	-19.16334873	7.89129E-72	4.5266E-70	152.6537956	down	EGFR
-1.34306357	3.919095463	-19.14550095	1.02756E-71	5.88862E-70	152.3907411	down	EOGT
-1.053940674	0.926004019	-19.1401146	1.11276E-71	6.37071E-70	152.3113789	down	HOXA-AS2
-2.408622818	2.61734331	-19.13751841	1.15631E-71	6.61365E-70	152.273131	down	AOX1
1.906089122	6.612494936	19.13494906	1.20108E-71	6.86312E-70	152.2352813	up	ESRP1
1.703055904	2.031170288	19.12158306	1.46344E-71	8.34627E-70	152.0384282	up	NEIL3
-1.401173136	4.257727054	-19.1082022	1.78338E-71	1.01612E-69	151.8414306	down	DNAJB4
1.686690631	6.111722972	19.093051	2.23067E-71	1.26975E-69	151.6184596	up	H2AX
-1.675946441	4.324407891	-19.0926146	2.24509E-71	1.27674E-69	151.6120389	down	VSIR
-1.240045216	0.932646681	-19.08419098	2.54244E-71	1.44445E-69	151.4881166	down	THSD7B
3.134766505	4.120609175	19.06681893	3.28555E-71	1.86485E-69	151.2326451	up	PITX1
-3.058077286	7.573610103	-19.06377002	3.43674E-71	1.94695E-69	151.1878211	down	EGR1
-1.579584944	1.256937708	-19.05897777	3.68853E-71	2.0876E-69	151.1173751	down	SPAAR
-1.253356686	0.649380363	-19.04970885	4.22895E-71	2.38892E-69	150.9811495	down	PLCXD3
-1.377387901	2.865829586	-19.047372	4.37725E-71	2.47034E-69	150.9468106	down	TTC28
-1.52602429	1.847886887	-19.0405553	4.84014E-71	2.72899E-69	150.8466549	down	HYAL1
-1.105656803	1.202575038	-19.03334044	5.38339E-71	3.03241E-69	150.7406705	down	FFAR4
-1.121318188	0.422961328	-19.02835836	5.79364E-71	3.26041E-69	150.6674978	down	AC015722.2
-1.214005059	4.827690019	-19.00491843	8.18381E-71	4.59678E-69	150.3233714	down	RHOQ
-1.689666559	5.079111333	-19.00303417	8.41413E-71	4.72169E-69	150.2957182	down	KLF9
-1.703688821	2.020887769	-18.98992452	1.0206E-70	5.71105E-69	150.1033639	down	TNFRSF10D
1.673614898	2.286910993	18.9858301	1.08402E-70	6.06021E-69	150.0433025	up	KNL1
1.147174729	8.513955883	18.98208321	1.14549E-70	6.39186E-69	149.9883452	up	CCT3
2.00284768	2.586636423	18.95637279	1.67226E-70	9.31374E-69	149.611399	up	HAGHL
2.061617213	4.392621562	18.955075	1.70449E-70	9.48436E-69	149.5923791	up	SBK1
-1.029721503	0.714416059	-18.95337451	1.74767E-70	9.71548E-69	149.5674587	down	SV2B
-2.274815448	1.550783675	-18.94407526	2.0038E-70	1.11289E-68	149.431201	down	FAT2
-2.359624009	0.569580708	-18.92702612	2.57458E-70	1.42724E-68	149.1814825	down	CSN1S1
-1.311086237	2.756915575	-18.92445664	2.67367E-70	1.47941E-68	149.1438581	down	CYP2U1
2.313348388	3.969796238	18.92329092	2.71987E-70	1.50357E-68	149.1267895	up	FAM111B
-1.721187138	5.402357742	-18.92026039	2.84374E-70	1.56913E-68	149.0824191	down	CSRNP1
-1.485435578	3.922404248	-18.91316137	3.15639E-70	1.74002E-68	148.9784967	down	FOXN3
1.32436798	5.288939816	18.89254418	4.27269E-70	2.35322E-68	148.6768031	up	KIF22
-2.423308789	3.414078476	-18.88347129	4.88146E-70	2.68354E-68	148.5440958	down	FAXDC2
-1.822015341	1.397194551	-18.86884078	6.05064E-70	3.32014E-68	148.3301721	down	LRRN3
2.756770983	9.202401633	18.86415344	6.48141E-70	3.55323E-68	148.2616543	up	FN1
1.819486743	5.828159807	18.85584022	7.32203E-70	4.01038E-68	148.1401577	up	KPNA2
-1.078261125	3.628604055	-18.85288541	7.64632E-70	4.18414E-68	148.0969808	down	ELMOD3
-1.623629717	2.739929404	-18.85257273	7.68147E-70	4.19951E-68	148.0924119	down	AASS
-1.217047894	1.514983805	-18.83252452	1.03063E-69	5.62935E-68	147.7995595	down	PDE7B
-1.265359863	4.352145669	-18.83097432	1.05432E-69	5.75343E-68	147.7769222	down	EZH1
1.14249753	2.054170971	18.83055701	1.06079E-69	5.78342E-68	147.7708285	up	PRR19
-2.055885767	4.207507756	-18.82203547	1.20189E-69	6.54671E-68	147.64641	down	PDGFD
1.318997381	7.577282077	18.81813746	1.27253E-69	6.92516E-68	147.5895077	up	H2AZ1
-1.555699328	3.797232444	-18.80732069	1.49103E-69	8.1068E-68	147.4316406	down	ANTXR2
1.742844874	2.368615107	18.80617017	1.51637E-69	8.22951E-68	147.4148521	up	DEPDC1B
-2.249208182	6.222719344	-18.80494751	1.54377E-69	8.37056E-68	147.3970116	down	DEPP1
-1.382001086	3.80824076	-18.78754465	1.9918E-69	1.07802E-67	147.1431459	down	MIR22HG
-2.590911939	3.22219093	-18.78361968	2.10959E-69	1.1397E-67	147.0859081	down	MT1M
-3.124110374	2.511435136	-18.76799582	2.6515E-69	1.43116E-67	146.8581307	down	CNTFR
-1.515581089	1.179823946	-18.75689005	3.1192E-69	1.68208E-67	146.6962857	down	TRMT9B
1.799672264	2.698653617	18.75675811	3.12523E-69	1.6838E-67	146.6943632	up	ESPL1
1.587249486	9.487050619	18.74960271	3.46997E-69	1.86784E-67	146.5901157	up	MARCKSL1
-1.640109272	2.697347181	-18.74816433	3.54372E-69	1.90409E-67	146.5691625	down	PTPRB
1.720771993	2.637890312	18.73455417	4.32383E-69	2.31906E-67	146.3709443	up	BMP8A
1.623140092	5.175062145	18.73151905	4.51994E-69	2.42206E-67	146.3267518	up	SOX12
-1.300267088	2.416890469	-18.72907482	4.68431E-69	2.50788E-67	146.2911658	down	ICAM2
-1.307187043	1.966565943	-18.71222582	5.99173E-69	3.20207E-67	146.045928	down	ECSCR
-1.792448355	2.528914858	-18.70709537	6.45794E-69	3.44812E-67	145.9712785	down	PLAGL1
1.691860963	5.211659561	18.69481257	7.7265E-69	4.12175E-67	145.7926063	up	LLGL2
-1.083846232	6.007406833	-18.68404326	9.04172E-69	4.81903E-67	145.636004	down	UGP2
-1.593750898	0.732512886	-18.67733226	9.97199E-69	5.31009E-67	145.5384413	down	APCDD1L-DT
-1.16464881	1.230723865	-18.67396591	1.0474E-68	5.57242E-67	145.4895094	down	ZNF366
-1.032843929	1.199648824	-18.65729076	1.33581E-68	7.10046E-67	145.2471994	down	RRN3P1
-1.818682499	3.361238865	-18.63806838	1.76786E-68	9.3886E-67	144.9680248	down	CELF2
-1.47245467	2.541678806	-18.62866935	2.02736E-68	1.07475E-66	144.8315773	down	ABCA5
1.661379502	6.369511946	18.6232586	2.19364E-68	1.16083E-66	144.753046	up	LAGE3
-1.906990208	4.578059568	-18.62290082	2.2051E-68	1.16586E-66	144.7478535	down	NDN
-1.934896268	1.27630174	-18.6225871	2.2152E-68	1.17016E-66	144.7433007	down	IRX6
1.575650976	5.599023708	18.61958988	2.31406E-68	1.22129E-66	144.6998055	up	SLC52A2
-1.21623933	0.326388624	-18.61948376	2.31764E-68	1.2221E-66	144.6982656	down	CSF3
-1.597607227	3.661065252	-18.61865249	2.34587E-68	1.23589E-66	144.6862031	down	CBX7
1.365005571	5.481794964	18.61728015	2.39324E-68	1.25972E-66	144.6662898	up	POLR3K
-2.450864869	5.180407746	-18.61517715	2.46767E-68	1.29776E-66	144.6357759	down	RBP7
1.782405493	4.050552235	18.61432818	2.49837E-68	1.31274E-66	144.6234581	up	C1QTNF6
-1.554682188	2.306232532	-18.58076609	4.07223E-68	2.13593E-66	144.1367554	down	RAPGEF3
-1.191942558	0.715562718	-18.57278056	4.57388E-68	2.39693E-66	144.0210252	down	CXCL3
1.714202782	2.634547824	18.57149064	4.6605E-68	2.44017E-66	144.0023336	up	SHCBP1
-2.056298895	1.283241687	-18.56777833	4.91906E-68	2.57328E-66	143.9485447	down	IL17B
-2.00112728	4.996724886	-18.55304891	6.09391E-68	3.18227E-66	143.7351843	down	SPRY1
1.111931487	5.670712805	18.5494469	6.42149E-68	3.35039E-66	143.6830226	up	FLAD1
-1.321530381	1.577937722	-18.54838624	6.52126E-68	3.39946E-66	143.667664	down	NECTIN3
-1.195775965	0.851126134	-18.5449855	6.85169E-68	3.56546E-66	143.6184236	down	PTGES3P2
1.310111832	1.509938553	18.54416839	6.93354E-68	3.60489E-66	143.6065932	up	GABRD
-1.466703416	2.149281899	-18.51756468	1.02048E-67	5.29642E-66	143.2215751	down	STX11
-1.57081708	2.762171019	-18.50509804	1.22296E-67	6.34179E-66	143.0412606	down	LARP6
-1.213973591	1.351564951	-18.50499475	1.2248E-67	6.34577E-66	143.0397669	down	ADHFE1
-1.18102026	0.541389986	-18.49970175	1.3226E-67	6.84655E-66	142.9632312	down	SLC16A12
2.462871565	6.7215836	18.48225144	1.70371E-67	8.80403E-66	142.7109906	up	H2BC5
-1.503869318	2.246340171	-18.48071895	1.74201E-67	8.99412E-66	142.6888453	down	DAAM2
1.985039555	2.835323058	18.47589213	1.86834E-67	9.63799E-66	142.6191015	up	PIMREG
-2.303161009	2.515990163	-18.46591397	2.15922E-67	1.11289E-65	142.4749577	down	LOXL4
1.176309656	3.989676121	18.4518872	2.64607E-67	1.36264E-65	142.2724025	up	PACC1
-1.382841327	0.9195024	-18.44078433	3.10795E-67	1.5991E-65	142.1121317	down	NECAB1
-2.035807663	2.903844947	-18.43773661	3.24825E-67	1.6684E-65	142.0681474	down	TWIST2
-1.264677212	0.434648354	-18.43290645	3.48366E-67	1.78777E-65	141.9984472	down	AC093496.1
-1.394086272	3.176719249	-18.42002394	4.19815E-67	2.15258E-65	141.8126007	down	NOTCH4
2.048677205	5.898487563	18.41639217	4.4248E-67	2.26683E-65	141.7602212	up	SQLE
-1.299944729	1.273560657	-18.41310245	4.64062E-67	2.37535E-65	141.71278	down	FLRT2
-1.480817353	1.852352445	-18.41285294	4.65742E-67	2.3819E-65	141.709182	down	KANK3
-1.351600986	2.254578163	-18.37579007	7.9619E-67	4.05096E-65	141.1750326	down	TYRO3
-1.240698273	0.51091797	-18.37183042	8.43102E-67	4.28597E-65	141.1180023	down	AL161945.1
-1.712002703	3.748361623	-18.36698637	9.04259E-67	4.59294E-65	141.0482437	down	SSPN
-2.249379163	2.322184337	-18.35180375	1.12612E-66	5.71495E-65	140.8296683	down	FAM189A2
1.251756906	4.810768288	18.33154464	1.50894E-66	7.65116E-65	140.5381698	up	TMED3
1.603915545	1.990546808	18.33125187	1.51533E-66	7.67702E-65	140.5339587	up	SGO1
-1.041179677	0.923327631	-18.32693818	1.61271E-66	8.16342E-65	140.4719154	down	LINC01352
-1.418874766	2.444269273	-18.31858617	1.81936E-66	9.19379E-65	140.351813	down	SAMD4A
2.008924747	5.674741463	18.29221788	2.66159E-66	1.3427E-64	139.9728407	up	HMGB3
-1.593926012	5.069773555	-18.28364189	3.01196E-66	1.51817E-64	139.8496514	down	TNS2
1.166971551	6.677294263	18.27389526	3.46634E-66	1.74572E-64	139.7096867	up	AP1S1
-1.805264468	6.433870401	-18.26998736	3.66719E-66	1.84374E-64	139.65358	down	EHD2
-1.531495128	4.08386654	-18.2697677	3.67881E-66	1.84802E-64	139.6504265	down	RGL1
-2.030264424	5.003794086	-18.26258516	4.07999E-66	2.04609E-64	139.5473236	down	FBLN5
-1.099231243	4.089816496	-18.26021664	4.22163E-66	2.11533E-64	139.5133293	down	RBMS2
-1.476634003	3.079542828	-18.25559631	4.5122E-66	2.25713E-64	139.4470232	down	SMIM10
1.533157655	4.618785757	18.21690573	7.87596E-66	3.92985E-64	138.8921546	up	PYCR3
-1.708040646	3.512388713	-18.18693078	1.21206E-65	6.03763E-64	138.4627434	down	PTPN14
1.483283495	6.690599634	18.16870098	1.57506E-65	7.8393E-64	138.2017881	up	DYNC2I2
-4.533130102	5.269673676	-18.16852855	1.57897E-65	7.85217E-64	138.1993206	down	SFRP1
1.933097203	3.996418619	18.15395165	1.94672E-65	9.67287E-64	137.9907654	up	TRIP13
-1.798712527	3.410586971	-18.14870193	2.09913E-65	1.04215E-63	137.91568	down	DOCK11
1.214978555	7.635183171	18.14543263	2.20001E-65	1.09132E-63	137.8689264	up	NAXE
1.289828351	5.657128214	18.14212495	2.30699E-65	1.14343E-63	137.8216289	up	DDX39A
-2.204354093	3.473443057	-18.13514211	2.55019E-65	1.26292E-63	137.7217954	down	MEDAG
-2.031100883	2.609286281	-18.11677775	3.31895E-65	1.64226E-63	137.4593468	down	PLA2G4A
-1.511992039	2.831187505	-18.11663286	3.32585E-65	1.64431E-63	137.4572768	down	NPR2
-1.175355877	0.835867823	-18.10863728	3.72995E-65	1.84256E-63	137.3430588	down	CCBE1
-1.832014888	6.228549587	-18.1081243	3.75748E-65	1.85462E-63	137.3357318	down	EMP1
-1.533643063	2.103105049	-18.10153941	4.12952E-65	2.03487E-63	137.2416893	down	LHX6
-1.982094697	3.28176633	-18.07425584	6.10518E-65	3.00093E-63	136.8522481	down	PDLIM3
-2.045996164	4.494850732	-18.06157137	7.32132E-65	3.5898E-63	136.671308	down	MGLL
-1.572248317	6.203509954	-18.05861562	7.6378E-65	3.74189E-63	136.6291556	down	PECAM1
-1.692397408	3.388610931	-18.05559401	7.97544E-65	3.90088E-63	136.5860684	down	RECK
-1.105647906	0.496382579	-18.05129393	8.48178E-65	4.14512E-63	136.5247574	down	SAA4
-1.358832754	1.219525916	-18.04134817	9.77918E-65	4.77524E-63	136.3829826	down	SLC10A6
-1.043812256	0.394225848	-18.03023321	1.14647E-64	5.59368E-63	136.2245947	down	PCDH9
3.160257714	5.37390021	18.02748488	1.19243E-64	5.81317E-63	136.1854398	up	LRRC15
-2.923912525	4.068488563	-18.00353405	1.67937E-64	8.16695E-63	135.8443642	down	ID4
-1.419201823	3.673796525	-17.99802603	1.8169E-64	8.82853E-63	135.7659638	down	GRK3
-1.040604451	0.845870717	-17.96346256	2.97647E-64	1.44276E-62	135.2743104	down	PACRG
-1.940303465	4.179931031	-17.96176256	3.04957E-64	1.47699E-62	135.2501429	down	MSRB3
2.036858827	3.961262659	17.96130702	3.06946E-64	1.48542E-62	135.2436669	up	CDT1
1.915309558	2.325669472	17.9607062	3.0959E-64	1.49699E-62	135.2351259	up	KIF14
-1.720167995	3.296082567	-17.95618828	3.30208E-64	1.59409E-62	135.1709067	down	TEK
-1.609369072	4.169142713	-17.9500831	3.60263E-64	1.73636E-62	135.0841404	down	ARL4A
1.274720729	7.034456961	17.93643143	4.37712E-64	2.10793E-62	134.8901865	up	LAMTOR2
1.619271822	4.959230402	17.92332749	5.27629E-64	2.53684E-62	134.7040956	up	RACGAP1
1.906504326	2.510093206	17.92175105	5.39619E-64	2.5924E-62	134.6817138	up	DEPDC1
1.994350524	4.845949072	17.9198773	5.54225E-64	2.66042E-62	134.6551122	up	RHPN1
1.557050483	2.050242977	17.91112892	6.27815E-64	3.01123E-62	134.5309335	up	CLSPN
-1.416766733	1.55122519	-17.90734611	6.62582E-64	3.17542E-62	134.4772495	down	FAT4
-1.460319859	0.76736647	-17.90655068	6.70133E-64	3.20903E-62	134.4659619	down	AC092851.1
1.605764325	3.926951523	17.90009291	7.34706E-64	3.51541E-62	134.3743338	up	EEF1AKMT4
-1.14503172	0.71820349	-17.89862101	7.50272E-64	3.587E-62	134.3534519	down	GFRA2
-1.702840037	5.753373985	-17.89643204	7.74032E-64	3.69762E-62	134.3223989	down	KCTD12
-1.243180536	2.263026002	-17.89497902	7.90217E-64	3.7719E-62	134.3017874	down	INKA2
-3.243485545	3.560758957	-17.8933272	8.09026E-64	3.85859E-62	134.2783571	down	OGN
1.970492782	3.204347234	17.87656996	1.02701E-63	4.8943E-62	134.0407345	up	TTK
1.337208472	5.46253207	17.87576869	1.03879E-63	4.94647E-62	134.0293755	up	DPP3
-2.13066445	5.952195486	-17.86771926	1.16486E-63	5.53352E-62	133.9152817	down	CXCL12
-1.863555242	2.107515764	-17.86535119	1.20478E-63	5.71857E-62	133.8817221	down	TESC
-1.187428396	3.833582568	-17.86117461	1.27854E-63	6.06383E-62	133.822539	down	RCBTB2
1.04773368	6.188201421	17.85288313	1.43858E-63	6.81743E-62	133.7050712	up	TIMM17A
1.951293846	7.143348176	17.84141201	1.69345E-63	8.01888E-62	133.5426094	up	AP1M2
-1.488318623	5.395512613	-17.83817783	1.77313E-63	8.38949E-62	133.4968158	down	DPYSL2
1.129201169	8.515013815	17.83564139	1.83823E-63	8.69057E-62	133.4609051	up	HDGF
-1.152511101	0.639676543	-17.78253524	3.90792E-63	1.83731E-61	132.7097239	down	AMPD1
-1.549997137	1.254032078	-17.77783147	4.17763E-63	1.96256E-61	132.6432533	down	GLDN
-1.569877424	4.175103619	-17.77053192	4.63341E-63	2.17496E-61	132.5401212	down	ADGRL4
1.721739489	2.816249804	17.75812344	5.52485E-63	2.59136E-61	132.3648648	up	KIF15
-1.335764758	1.902690616	-17.75451998	5.81443E-63	2.72503E-61	132.3139834	down	CDH13
1.195543848	7.232843204	17.74962445	6.23226E-63	2.91855E-61	132.2448676	up	MRPL14
1.478405239	4.08193533	17.73004026	8.22547E-63	3.84591E-61	131.9684877	up	ARHGAP39
-2.472342763	1.981681823	-17.72979896	8.25364E-63	3.85605E-61	131.9650835	down	OSR1
1.672440734	3.693601026	17.72230576	9.17773E-63	4.28441E-61	131.8593852	up	MAD2L1
1.554856165	7.207706785	17.71630046	9.9923E-63	4.6537E-61	131.774694	up	LSR
-1.346107344	1.704165002	-17.71597038	1.00391E-62	4.67184E-61	131.7700395	down	ATP1B2
1.923597299	7.656607717	17.71227365	1.05785E-62	4.91901E-61	131.7179145	up	RAB25
-1.007571655	0.666703737	-17.71188235	1.06373E-62	4.94246E-61	131.7123976	down	CCDC85A
-1.56020302	4.702737126	-17.70717018	1.1371E-62	5.27925E-61	131.6459648	down	CDH5
1.674128612	2.038919044	17.70324661	1.20203E-62	5.57635E-61	131.5906579	up	ADAMTS14
-1.056032258	0.527667781	-17.7030712	1.20502E-62	5.58585E-61	131.5881855	down	KCNH8
-1.540184688	1.039514998	-17.69972052	1.26353E-62	5.85253E-61	131.5409601	down	AP003555.2
1.474779198	4.324182294	17.67846007	1.70686E-62	7.87527E-61	131.2414331	up	NME1
-1.110706858	0.633060604	-17.67435485	1.80887E-62	8.33946E-61	131.1836214	down	KLHL30
-1.078445479	4.563877633	-17.67194482	1.87156E-62	8.62182E-61	131.1496861	down	HADH
-1.652578668	1.929658738	-17.66889465	1.95403E-62	8.99475E-61	131.1067408	down	PLEKHH2
-3.205609752	1.423953863	-17.65345369	2.43054E-62	1.11709E-60	130.8894056	down	WIF1
-2.114417238	3.679082905	-17.63348971	3.22228E-62	1.47869E-60	130.6085753	down	MT1X
-1.859036542	2.92501217	-17.63313801	3.23832E-62	1.4849E-60	130.6036297	down	CLIP4
1.396785988	1.955851689	17.62954696	3.40674E-62	1.56093E-60	130.5531355	up	RPLP0P2
1.149480668	4.185605581	17.60884874	4.56246E-62	2.08725E-60	130.2622155	up	PGP
1.604016329	2.344849675	17.60580128	4.76288E-62	2.17726E-60	130.2193997	up	MTFR2
-1.412980783	2.644487611	-17.6053174	4.7955E-62	2.19049E-60	130.2126017	down	PLA2R1
-1.290940722	0.968521089	-17.59083048	5.88251E-62	2.68289E-60	130.0091292	down	SNHG26
-1.22857634	2.454296714	-17.57761486	7.08708E-62	3.22978E-60	129.8235996	down	ARHGAP10
-2.729512026	2.453220779	-17.56382779	8.6066E-62	3.91927E-60	129.6301365	down	TP63
-1.336766522	3.910193749	-17.55915738	9.19181E-62	4.17936E-60	129.5646208	down	AIFM2
2.089827956	3.626448296	17.54294557	1.15488E-61	5.24702E-60	129.3372858	up	CDC6
-1.321732974	2.433732248	-17.54086376	1.18922E-61	5.39481E-60	129.308102	down	LINC00641
1.188427048	5.851718322	17.52421702	1.50312E-61	6.80321E-60	129.0748154	up	TMEM63B
-1.830177867	1.942031796	-17.51502599	1.71056E-61	7.73031E-60	128.9460696	down	PRIMA1
-2.231206726	7.734987945	-17.51220844	1.7797E-61	8.03663E-60	128.9066102	down	ZFP36
1.249876864	5.738778205	17.50635757	1.9323E-61	8.7191E-60	128.8246816	up	SNRNP25
-1.556616397	4.786076296	-17.49072294	2.40719E-61	1.08455E-59	128.6058337	down	SYNPO
1.413257389	5.727254945	17.44870765	4.34237E-61	1.94905E-59	128.0183014	up	FEN1
1.559800858	3.325695352	17.44834928	4.36426E-61	1.95739E-59	128.0132937	up	TONSL
-1.639631223	4.474256249	-17.44622074	4.49656E-61	2.01521E-59	127.9835517	down	EPB41L2
-1.508799634	5.026072259	-17.43969423	4.9277E-61	2.20677E-59	127.8923707	down	AMOTL2
1.401901499	4.048541413	17.43847415	5.01275E-61	2.24317E-59	127.8753274	up	FBXL6
-1.585825798	4.932568072	-17.43793932	5.0505E-61	2.25836E-59	127.8678565	down	ARID5B
-2.025716379	7.895055822	-17.43697647	5.11917E-61	2.28734E-59	127.8544072	down	SPARCL1
-1.064510383	1.556345645	-17.42770419	5.83004E-61	2.60302E-59	127.7249129	down	FEZ1
-1.487712268	2.142096358	-17.4138529	7.07942E-61	3.15847E-59	127.5315467	down	CD302
1.684216682	2.657109865	17.40852082	7.62866E-61	3.40096E-59	127.4571347	up	CENPE
-1.2664063	2.262491253	-17.40628514	7.87141E-61	3.50656E-59	127.4259388	down	SYNE1
-1.04949873	1.725091927	-17.40075001	8.5061E-61	3.78362E-59	127.3487138	down	AC004825.2
-1.212385867	0.831009177	-17.39545408	9.16108E-61	4.07192E-59	127.2748398	down	LYPLAL1-AS1
1.466293554	3.599969118	17.39251942	9.54545E-61	4.23959E-59	127.2339096	up	PSRC1
-1.370372961	2.087976734	-17.38382413	1.07814E-60	4.78495E-59	127.1126593	down	MAP2K6
1.590442391	2.929781527	17.37898412	1.15372E-60	5.11275E-59	127.0451842	up	ARHGAP11A
-1.650196865	0.773627879	-17.37566037	1.20866E-60	5.35224E-59	126.9988541	down	PTCHD1
-1.64418628	3.624392325	-17.37142627	1.28245E-60	5.67476E-59	126.9398423	down	DLC1
-1.235829615	1.365608989	-17.35769354	1.55411E-60	6.87175E-59	126.7485054	down	SMIM10L2B
3.492300298	3.581124785	17.32359011	2.5034E-60	1.10118E-58	126.2737421	up	MMP13
-1.242108281	1.922472859	-17.31379818	2.87034E-60	1.26072E-58	126.1375306	down	SMAD9
-1.622052915	1.249964205	-17.3101004	3.02247E-60	1.32558E-58	126.0861045	down	C1QTNF7
-1.930854564	2.90469988	-17.30531929	3.23114E-60	1.41605E-58	126.0196221	down	BOC
-1.864128115	5.737025427	-17.29933159	3.51285E-60	1.53725E-58	125.9363775	down	CRIM1
1.999094609	5.06264048	17.29911362	3.52355E-60	1.5408E-58	125.9333475	up	TMEM132A
1.267291973	8.030483747	17.28076289	4.55193E-60	1.98756E-58	125.6783358	up	PCNA
1.336993517	4.530516939	17.27195124	5.14722E-60	2.24255E-58	125.5559429	up	SLC25A22
-1.337078401	2.692654694	-17.27177178	5.16012E-60	2.24652E-58	125.5534505	down	SLC9A9
-1.036863071	0.429322952	-17.2638518	5.76264E-60	2.507E-58	125.4434759	down	RNA5SP515
1.819069605	6.270661972	17.2628132	5.84669E-60	2.54171E-58	125.4290565	up	TPD52
2.198039994	3.152353612	17.25926419	6.14324E-60	2.66672E-58	125.3797877	up	CILP2
-1.572522496	2.307803211	-17.25654362	6.38068E-60	2.76777E-58	125.3420239	down	ADAMTSL4
-1.306747071	1.856163629	-17.25105703	6.88774E-60	2.98554E-58	125.2658764	down	DLK2
-1.866277692	4.525991623	-17.25013583	6.97673E-60	3.02191E-58	125.2530925	down	TACC1
-1.214748027	4.081822205	-17.23211592	8.96758E-60	3.87576E-58	125.0031089	down	LMO2
1.293303009	7.423894944	17.22699078	9.63099E-60	4.15945E-58	124.9320389	up	MRPS34
-1.524556986	1.171561619	-17.2256095	9.81801E-60	4.23714E-58	124.9128869	down	GREM2
1.337119438	3.751387103	17.22393887	1.00491E-59	4.33371E-58	124.8897243	up	SLC12A8
-1.25945746	2.272660923	-17.22310981	1.01657E-59	4.38084E-58	124.8782302	down	AC018521.6
-1.32277438	3.093802768	-17.2213124	1.04233E-59	4.48859E-58	124.853312	down	N4BP2L1
-1.545803065	5.378411274	-17.21500806	1.13793E-59	4.8932E-58	124.7659254	down	ABLIM1
-2.243431067	4.069707779	-17.20964258	1.22616E-59	5.26875E-58	124.6915681	down	EGR2
1.775724075	2.8344165	17.20760379	1.26144E-59	5.41645E-58	124.6633171	up	P4HA3
-1.563547571	0.952567052	-17.17905644	1.87626E-59	8.04478E-58	124.2679613	down	MIR221
-1.018693537	4.162456611	-17.17786954	1.90748E-59	8.16683E-58	124.2515325	down	C19orf12
1.690714681	4.436995032	17.17439649	2.00181E-59	8.56456E-58	124.2034632	up	TPRN
1.029686272	6.186002641	17.16553563	2.26412E-59	9.66593E-58	124.0808501	up	SAMD1
-1.480046902	4.192129266	-17.16054535	2.42666E-59	1.0345E-57	124.0118136	down	PKD2
-1.06375471	2.625231941	-17.15766239	2.52581E-59	1.07599E-57	123.9719359	down	POU6F1
-1.936194662	1.019835353	-17.15517694	2.61453E-59	1.11219E-57	123.9375598	down	LINC01152
-1.128266671	5.251531535	-17.14961376	2.82453E-59	1.20067E-57	123.860627	down	PARVA
-1.376044893	2.342634002	-17.13850534	3.29552E-59	1.39988E-57	123.7070552	down	PRKD1
1.053753288	4.630235927	17.13297381	3.5585E-59	1.51051E-57	123.6306057	up	UQCC2
-1.56048118	1.630363267	-17.12961849	3.72811E-59	1.58137E-57	123.5842403	down	MEG3
-1.854446934	1.993096341	-17.12699401	3.86638E-59	1.63652E-57	123.5479779	down	SEMA6D
-3.494619812	3.286669301	-17.1235281	4.05684E-59	1.71469E-57	123.5000946	down	COL17A1
1.115827408	4.78517653	17.11283452	4.7055E-59	1.98604E-57	123.352395	up	TRAF2
-2.004385849	4.72233836	-17.11242359	4.7324E-59	1.99597E-57	123.3467204	down	RCAN1
-1.767510826	2.34501809	-17.10964212	4.9185E-59	2.07299E-57	123.3083127	down	CRYBG3
-2.930983426	7.359884995	-17.09127023	6.34504E-59	2.66478E-57	123.054722	down	FOS
1.401518957	1.876189358	17.08701765	6.73016E-59	2.82453E-57	122.9960466	up	ESCO2
1.249141097	4.425837628	17.06921801	8.61186E-59	3.6066E-57	122.7505524	up	MTHFD2
1.722260301	3.737533995	17.06613053	8.98799E-59	3.76147E-57	122.7079857	up	RAD51AP1
-1.734534679	1.243094385	-17.0610696	9.64029E-59	4.03162E-57	122.6382214	down	NMNAT2
-2.042225621	4.232530943	-17.05492776	1.04956E-58	4.38214E-57	122.5535742	down	TINAGL1
-1.579663065	4.216776582	-17.05398509	1.06335E-58	4.43449E-57	122.5405838	down	GIMAP6
-1.326850637	2.308410617	-17.05253109	1.08496E-58	4.52145E-57	122.5205482	down	GIMAP1
-3.61387253	3.947823095	-17.04831837	1.15008E-58	4.78279E-57	122.462504	down	THRSP
2.347183961	3.206898362	17.03128948	1.45554E-58	6.04039E-57	122.2279651	up	LINC02544
-2.613772772	2.405064112	-17.01683518	1.77748E-58	7.36099E-57	122.0289996	down	AK5
1.611495742	4.940524166	17.0023142	2.1724E-58	8.98393E-57	121.8292215	up	ECT2
-1.055196576	0.674484888	-16.99451044	2.41962E-58	9.99243E-57	121.7219016	down	STXBP6
-1.228996326	5.445311484	-16.99371261	2.44643E-58	1.00961E-56	121.7109314	down	STAT5B
-1.637353931	2.502394554	-16.99216894	2.49914E-58	1.02993E-56	121.6897065	down	MMP28
-1.129893835	0.608548286	-16.9814946	2.89595E-58	1.19181E-56	121.5429716	down	WSCD2
-1.042740983	3.690159648	-16.9803058	2.94386E-58	1.21069E-56	121.5266333	down	JADE1
-1.32766163	3.346932175	-16.97394771	3.21384E-58	1.32081E-56	121.4392627	down	GPRASP2
-1.130188342	3.429137606	-16.97235419	3.28529E-58	1.34924E-56	121.4173682	down	C20orf194
-1.361381841	0.655459881	-16.95603307	4.11482E-58	1.68875E-56	121.193195	down	MRGPRX3
-1.377890963	1.8590359	-16.95562323	4.13814E-58	1.69715E-56	121.1875676	down	AC020916.1
-1.835411992	0.850536689	-16.95436855	4.21036E-58	1.72558E-56	121.1703402	down	C4BPA
1.507302529	5.806716871	16.95033412	4.45121E-58	1.82178E-56	121.1149507	up	CBX4
1.108163161	5.790542991	16.94024757	5.11521E-58	2.08922E-56	120.9765061	up	TOMM40
-1.796280843	3.585744218	-16.93968966	5.15469E-58	2.1039E-56	120.9688499	down	PCDH18
-1.085327676	1.126760546	-16.93435378	5.54801E-58	2.26288E-56	120.8956335	down	SEMA3A
1.158360222	1.791790651	16.9302977	5.8669E-58	2.3913E-56	120.8399876	up	OIP5
1.229051124	5.0250759	16.91630612	7.11386E-58	2.88965E-56	120.6480988	up	RPUSD1
-1.172674445	1.104766418	-16.90762379	8.01716E-58	3.25212E-56	120.5290738	down	FTOP1
-1.19446817	3.216861221	-16.9047414	8.34166E-58	3.38144E-56	120.4895679	down	ARAP3
1.424190666	5.105215248	16.90358828	8.47511E-58	3.4332E-56	120.4737644	up	P3H4
1.023692839	6.601396362	16.90288051	8.55808E-58	3.46445E-56	120.4640647	up	MANF
-2.22476905	1.647967877	-16.90185208	8.68007E-58	3.51144E-56	120.4499711	down	SLC27A6
-3.401073907	4.16767353	-16.89761787	9.2009E-58	3.71961E-56	120.391951	down	ACTG2
-2.164236207	2.853170744	-16.89240686	9.88485E-58	3.99339E-56	120.3205584	down	ABI3BP
-1.347837049	4.003955138	-16.88049524	1.16447E-57	4.70116E-56	120.1574168	down	C2CD2
-1.497961888	3.392567905	-16.8737479	1.27768E-57	5.15471E-56	120.065037	down	RASIP1
-1.50671556	6.249565814	-16.86875411	1.36848E-57	5.51728E-56	119.9966803	down	PNPLA2
-1.438637882	3.135077891	-16.86860071	1.37137E-57	5.52518E-56	119.9945807	down	PTPN21
1.014766293	4.352766454	16.85374095	1.68207E-57	6.76779E-56	119.7912514	up	GTF2IRD1
-1.257204768	1.804217045	-16.85218575	1.71839E-57	6.90927E-56	119.7699778	down	ZC3H12C
-1.869004135	4.706530166	-16.83793246	2.08998E-57	8.38629E-56	119.5750631	down	ALDH2
1.319700829	8.53430009	16.83078076	2.3056E-57	9.2328E-56	119.4773021	up	EZR
1.229731844	7.266175652	16.81725223	2.77598E-57	1.1094E-55	119.2924431	up	JPT2
1.698241943	3.277449663	16.81204666	2.98148E-57	1.19073E-55	119.2213368	up	SAPCD2
1.23149777	3.823765193	16.78649257	4.23255E-57	1.68697E-55	118.8724774	up	FLVCR1
-1.107000131	1.822744477	-16.77988154	4.63389E-57	1.8457E-55	118.7822791	down	CCDC82
-1.183130525	2.957951725	-16.77261973	5.11861E-57	2.03467E-55	118.6832274	down	AFAP1L1
-1.956708862	3.350055598	-16.7715212	5.19622E-57	2.06414E-55	118.6682456	down	NCALD
1.100285206	5.689173094	16.77035197	5.2801E-57	2.09606E-55	118.6523004	up	PARP1
-1.739880616	2.260790423	-16.75910844	6.159E-57	2.44333E-55	118.4990037	down	SLC29A4
1.174933629	1.581355678	16.75476374	6.53644E-57	2.59134E-55	118.4397845	up	C6orf99
1.742109273	4.117320296	16.73984858	8.01655E-57	3.16755E-55	118.2365607	up	GINS2
1.31636097	4.788065438	16.73970559	8.03225E-57	3.17165E-55	118.234613	up	TIMELESS
-1.791334584	2.644415322	-16.7372846	8.30274E-57	3.27627E-55	118.2016372	down	PPP1R16B
-2.173737286	3.618613915	-16.73165119	8.96782E-57	3.53168E-55	118.1249171	down	ALDOC
1.075318321	5.600398291	16.72819882	9.4014E-57	3.69998E-55	118.0779082	up	SLC20A1
-1.436049621	4.839113882	-16.71259363	1.16372E-56	4.57382E-55	117.8654973	down	STAT5A
-1.345258086	4.413016646	-16.69599672	1.45993E-56	5.73424E-55	117.6397245	down	TEF
-1.16935098	3.491237505	-16.69540353	1.4718E-56	5.77707E-55	117.6316578	down	INPP1
-1.332085612	2.179206207	-16.68909348	1.60426E-56	6.29285E-55	117.5458593	down	KCNJ2
-1.757795597	2.441658983	-16.68872262	1.61241E-56	6.32062E-55	117.5408173	down	FGF7
-1.149800254	1.777136262	-16.68286791	1.7466E-56	6.83311E-55	117.4612295	down	TRPC6
-2.263200159	7.714509135	-16.68214128	1.76401E-56	6.89669E-55	117.4513531	down	DUSP1
-1.111079477	2.984910504	-16.67307913	1.99628E-56	7.79965E-55	117.3282019	down	GRK5
-1.304462969	5.524848218	-16.66330074	2.28121E-56	8.88956E-55	117.1953648	down	ANO6
-2.874253111	5.87717608	-16.65892515	2.42152E-56	9.43013E-55	117.1359393	down	MFAP4
-1.112191942	3.877724117	-16.65442865	2.57468E-56	1.002E-54	117.074882	down	EHBP1
1.259838681	5.646519781	16.6496132	2.74942E-56	1.0693E-54	117.0095054	up	HGH1
1.142327941	2.948490961	16.64914971	2.76685E-56	1.07538E-54	117.0032134	up	POLE2
1.782833527	3.716915758	16.64749655	2.82992E-56	1.09918E-54	116.9807726	up	ADAM8
1.819455267	4.493360927	16.64249516	3.02961E-56	1.17597E-54	116.9128894	up	IGSF9
-2.28016235	5.310514797	-16.63904981	3.17528E-56	1.23171E-54	116.8661337	down	RGS2
1.303199067	6.186956505	16.63402777	3.40022E-56	1.31724E-54	116.7979924	up	MBOAT7
1.753681804	1.937410994	16.6301209	3.58614E-56	1.38746E-54	116.7449912	up	CCL11
-2.149765084	4.64582202	-16.62132283	4.04278E-56	1.56108E-54	116.6256638	down	NFIB
1.701034245	3.373665251	16.61322821	4.51394E-56	1.74188E-54	116.5159125	up	SLC16A3
-1.262069357	1.859146047	-16.60408577	5.11225E-56	1.9702E-54	116.391995	down	PCSK5
1.144597491	6.079785839	16.6038272	5.13027E-56	1.97587E-54	116.3884911	up	NR2F6
-2.913451184	3.699810371	-16.59785254	5.56488E-56	2.1391E-54	116.3075341	down	CCL28
-1.266032891	0.606133606	-16.59353804	5.90138E-56	2.26698E-54	116.2490839	down	CCL24
-2.43756286	1.540828942	-16.57962315	7.13113E-56	2.73407E-54	116.0606391	down	DES
-2.158583231	1.681417831	-16.57823086	7.26743E-56	2.78454E-54	116.0417892	down	IL6
-1.038890738	0.480783374	-16.57190761	7.91992E-56	3.03258E-54	115.9561932	down	AC011503.1
-1.310480109	3.612987498	-16.57147743	7.96637E-56	3.04841E-54	115.9503707	down	KAT2B
1.976452021	4.130305435	16.55187516	1.03981E-55	3.96872E-54	115.6851564	up	OLR1
-1.640910039	2.479564649	-16.54599101	1.12634E-55	4.29344E-54	115.605584	down	P3H2
-1.006131445	3.586155863	-16.54154544	1.19643E-55	4.5548E-54	115.5454778	down	PPM1F
-1.169437826	1.084168533	-16.5412832	1.2007E-55	4.56812E-54	115.5419324	down	LAMC1-AS1
-1.850242814	5.952456593	-16.53617366	1.28696E-55	4.89317E-54	115.4728624	down	ANGPTL2
-2.032824311	1.077228252	-16.53387738	1.32772E-55	5.04489E-54	115.441826	down	FAM3D
-1.332446798	5.165221831	-16.53126697	1.37561E-55	5.22353E-54	115.4065471	down	ETS2
-1.601174539	1.570463062	-16.51993296	1.60435E-55	6.08433E-54	115.2534128	down	TRABD2B
1.391658609	4.842616542	16.51114899	1.80739E-55	6.84125E-54	115.1347782	up	GALE
1.547991487	5.474942858	16.51045828	1.8244E-55	6.89686E-54	115.1254513	up	TRIB3
1.830239849	2.816385845	16.50638446	1.92804E-55	7.28401E-54	115.0704461	up	KIF26B
-1.092317647	1.491502392	-16.50516361	1.96022E-55	7.4009E-54	115.0539637	down	KCNC4
-1.709429095	5.506885634	-16.49161269	2.35555E-55	8.88783E-54	114.8710686	down	DUSP6
-3.350958841	4.301670864	-16.49132429	2.36478E-55	8.91698E-54	114.867177	down	ACKR1
1.813655312	2.500604286	16.49033982	2.39654E-55	9.03103E-54	114.8538936	up	CNIH2
-3.179084407	1.435724653	-16.48771604	2.48329E-55	9.34608E-54	114.8184936	down	OPRPN
1.739878912	2.201328962	16.48334764	2.63473E-55	9.90975E-54	114.7595631	up	E2F8
1.543033342	2.609840261	16.48310358	2.64346E-55	9.93001E-54	114.756271	up	KIF18A
-1.463160458	3.868664337	-16.48171405	2.6937E-55	1.01123E-53	114.7375282	down	DIXDC1
-1.764185193	0.822245437	-16.47951163	2.77529E-55	1.04121E-53	114.7078228	down	ALKAL2
-2.403396612	6.070610746	-16.46227163	3.50517E-55	1.31172E-53	114.4753839	down	EFEMP1
-1.010470311	0.446052629	-16.45891745	3.668E-55	1.37007E-53	114.430179	down	AC090044.1
-1.003135266	1.006471199	-16.45450459	3.89377E-55	1.45349E-53	114.3707152	down	LINC00987
1.975114303	3.445443257	16.44765883	4.27174E-55	1.59258E-53	114.2784878	up	HES6
1.155802773	8.077290312	16.44091426	4.67987E-55	1.74364E-53	114.1876477	up	SNRPB
1.899541238	2.726382524	16.437831	4.87918E-55	1.81676E-53	114.1461283	up	MCM10
1.816195324	2.770484829	16.43209971	5.27242E-55	1.96073E-53	114.0689637	up	CDCA2
1.424059017	3.384851619	16.42807584	5.56725E-55	2.06649E-53	114.0147975	up	FANCI
1.092889592	5.689186824	16.4262559	5.70594E-55	2.11533E-53	113.9903017	up	NMRAL1
-1.661851811	3.53900317	-16.41269026	6.85423E-55	2.53944E-53	113.8077673	down	LRIG3
1.016735793	4.702573881	16.41198296	6.92006E-55	2.56223E-53	113.7982529	up	COA6
-1.146878328	1.419169341	-16.40464097	7.64169E-55	2.82766E-53	113.6995047	down	PTCH1
-1.565643992	2.447527596	-16.39043524	9.25781E-55	3.41929E-53	113.5085211	down	CACNA2D1
-1.1201947	2.059234198	-16.37370032	1.16039E-54	4.2778E-53	113.2836708	down	ARHGAP24
-2.001105207	2.548523427	-16.35789211	1.43617E-54	5.28466E-53	113.071407	down	HSD11B1
-1.608589082	2.646214745	-16.34920852	1.61454E-54	5.93734E-53	112.9548647	down	MOB3B
-1.731074683	1.505427965	-16.34239184	1.76991E-54	6.50465E-53	112.863406	down	HOXA9
-1.427695415	1.091537995	-16.33419654	1.97654E-54	7.25959E-53	112.7534829	down	RNU6ATAC18P
-2.27745899	4.751637013	-16.32286907	2.30232E-54	8.4509E-53	112.6016065	down	ATF3
1.528829282	4.876328927	16.30956424	2.75394E-54	1.00837E-52	112.4233049	up	NAT14
-1.498962978	3.25370303	-16.30793663	2.81493E-54	1.03007E-52	112.4014992	down	NEXN
-2.991368461	4.849036961	-16.30617227	2.88257E-54	1.05417E-52	112.377863	down	PTN
1.095622186	5.946229247	16.30304821	3.00633E-54	1.09875E-52	112.3360158	up	B4GALT3
-1.106058344	1.510952058	-16.29406762	3.3924E-54	1.23833E-52	112.2157482	down	NR5A2
-1.167983735	1.700034323	-16.26913368	4.7434E-54	1.72724E-52	111.8820583	down	P2RY14
-1.328805009	2.158251793	-16.26721128	4.86753E-54	1.77027E-52	111.8563446	down	RNF180
1.652999207	5.016429936	16.25406854	5.80741E-54	2.11081E-52	111.6806019	up	UNC5B
1.381969018	4.299853961	16.23819035	7.18724E-54	2.60755E-52	111.4684036	up	STXBP2
-1.216531481	4.745264588	-16.23783404	7.22169E-54	2.61845E-52	111.4636434	down	KLHL21
-1.533058554	2.516901314	-16.23645304	7.35679E-54	2.6658E-52	111.4451941	down	VLDLR
-1.26427488	2.384581703	-16.22920377	8.10838E-54	2.93636E-52	111.348365	down	PPARA
1.541879737	5.84634563	16.19175368	1.33963E-53	4.81901E-52	110.8485875	up	MCM4
1.056162267	5.445492206	16.19078853	1.35706E-53	4.87582E-52	110.8357172	up	TIMM17B
-1.676643589	3.96822128	-16.18561078	1.45452E-53	5.22283E-52	110.7666808	down	APOLD1
1.094425217	7.942651031	16.1838068	1.49009E-53	5.3441E-52	110.7426311	up	PDIA4
-1.016940425	0.740575595	-16.18210928	1.52435E-53	5.46368E-52	110.7200024	down	AC114488.1
-1.028656575	0.505541874	-16.17791075	1.61251E-53	5.77616E-52	110.6640406	down	SHISA3
1.178332723	3.303861492	16.17025804	1.78647E-53	6.3916E-52	110.5620626	up	CBX8
1.714438352	2.574355631	16.1693176	1.8091E-53	6.46867E-52	110.5495326	up	F12
-1.132550152	0.939591826	-16.16766103	1.84966E-53	6.60972E-52	110.5274625	down	CCL23
-2.743629395	2.318036219	-16.15495732	2.19237E-53	7.82029E-52	110.3582628	down	BBOX1
-1.223666235	4.345051809	-16.15084512	2.31634E-53	8.25754E-52	110.3035113	down	ARHGEF40
1.059061667	1.765482041	16.14650998	2.4546E-53	8.74519E-52	110.2458012	up	CIT
-1.097827672	4.301448272	-16.14266645	2.58405E-53	9.20088E-52	110.194644	down	PPP2R1B
-1.286732466	2.69227917	-16.13918057	2.70734E-53	9.6283E-52	110.1482539	down	TLR4
-1.839585782	3.136989606	-16.11461141	3.75942E-53	1.33539E-51	109.8214722	down	GPM6B
-2.396789244	1.145179835	-16.11244421	3.86982E-53	1.37365E-51	109.7926629	down	FGFBP1
-2.168248234	4.545265632	-16.10515342	4.26549E-53	1.51064E-51	109.6957627	down	F3
1.390874782	5.234203219	16.09669311	4.77545E-53	1.69024E-51	109.5833544	up	FAM110A
1.25090578	5.417937381	16.08661696	5.46268E-53	1.93118E-51	109.4495274	up	LMNB2
1.446535174	2.113965211	16.08445467	5.62255E-53	1.98651E-51	109.4208159	up	RAD54L
-1.598686605	1.284180881	-16.08193163	5.81499E-53	2.05328E-51	109.3873175	down	KCTD14
1.342369547	6.908154503	16.0801176	5.9574E-53	2.10232E-51	109.3632347	up	PPP1R14B
2.096114762	8.807276073	16.07932942	6.02036E-53	2.12327E-51	109.3527715	up	KRT8
1.605297073	4.424132224	16.0779125	6.1352E-53	2.16249E-51	109.3339625	up	EVPL
-1.594451405	6.701899567	-16.05830553	7.96789E-53	2.8068E-51	109.0737999	down	PRNP
1.660309271	4.712786028	16.03398918	1.10154E-52	3.87114E-51	108.751437	up	DBNDD1
1.644380531	6.122447203	16.02617448	1.22229E-52	4.29295E-51	108.6479049	up	SPINT2
-1.358538143	3.93532912	-16.02595043	1.22594E-52	4.30323E-51	108.6449371	down	CD200
-1.204470952	1.260329038	-16.0245077	1.2497E-52	4.38406E-51	108.6258271	down	STOX2
-1.496641274	3.299972484	-16.01799289	1.36286E-52	4.77541E-51	108.5395476	down	PTGER4
1.292735763	1.798696139	16.0172267	1.37683E-52	4.82149E-51	108.529402	up	POLQ
-1.0462737	0.670658579	-16.01567079	1.40562E-52	4.91943E-51	108.5088002	down	AF131215.7
-1.307873449	2.142433086	-16.01108826	1.49397E-52	5.22246E-51	108.4481305	down	AVPR1A
1.168124492	5.539697503	16.00824873	1.55146E-52	5.41708E-51	108.4105427	up	PGAP6
-1.685550765	3.776579236	-16.00591026	1.60047E-52	5.5849E-51	108.3795908	down	EPDR1
-1.648795733	2.103053195	-15.97813502	2.31504E-52	8.05951E-51	108.0121862	down	CYP26B1
-1.174699673	1.492982636	-15.97656701	2.36376E-52	8.22431E-51	107.9914574	down	APBA1
-2.120101336	3.43685836	-15.97372725	2.45461E-52	8.53541E-51	107.9539197	down	MET
1.05779188	5.675193916	15.97207582	2.50904E-52	8.71446E-51	107.932092	up	BAX
1.288330249	4.983435854	15.96515243	2.75061E-52	9.54235E-51	107.8405989	up	YDJC
1.016495643	5.254875423	15.96318645	2.82334E-52	9.78896E-51	107.814623	up	PFDN6
-1.876728683	4.423405205	-15.93221172	4.25814E-52	1.47378E-50	107.4056413	down	TMEM47
-1.216676727	0.692867892	-15.92348011	4.78064E-52	1.64886E-50	107.290446	down	RN7SL417P
-1.273267187	1.698224954	-15.91619992	5.2648E-52	1.81375E-50	107.1944308	down	ZNF677
-2.34169444	4.65957421	-15.91583302	5.29046E-52	1.82153E-50	107.1895926	down	PRELP
-1.396138845	3.547953637	-15.91262389	5.52023E-52	1.89954E-50	107.1472787	down	MAFF
-1.774019372	2.645368111	-15.9106502	5.66645E-52	1.9476E-50	107.1212575	down	ALDH1A3
-1.231069011	3.432639141	-15.90742117	5.91406E-52	2.03036E-50	107.0786901	down	SHANK3
-1.078383829	0.787355439	-15.90377433	6.2067E-52	2.12959E-50	107.0306219	down	DIO3OS
1.090331575	4.187842903	15.89932727	6.58314E-52	2.25745E-50	106.972016	up	SLC37A1
1.918660453	4.69076485	15.89926973	6.58816E-52	2.25787E-50	106.9712578	up	MFAP2
1.45340357	2.943675155	15.89640386	6.84293E-52	2.34383E-50	106.9334954	up	STIL
-1.374056187	3.058457598	-15.8894878	7.49892E-52	2.56704E-50	106.8423841	down	TAMALIN
-1.566931414	3.169077946	-15.88874945	7.57256E-52	2.59076E-50	106.8326587	down	THRB
-1.160687627	4.864279431	-15.86841738	9.90952E-52	3.38444E-50	106.5649657	down	CRY2
-1.038412214	3.205524114	-15.86707409	1.00871E-51	3.44312E-50	106.5472878	down	LINC00667
1.113494229	7.364974485	15.86671735	1.01348E-51	3.45741E-50	106.5425933	up	ATP6AP1
1.138610047	5.184747381	15.86645297	1.01703E-51	3.46753E-50	106.5391142	up	TSEN54
2.319854465	3.897081102	15.86172145	1.08268E-51	3.68925E-50	106.4768564	up	LAMP5
-1.014766659	3.015410573	-15.85396189	1.19961E-51	4.08302E-50	106.3747816	down	HABP4
1.219182095	2.268478859	15.85226235	1.22686E-51	4.17337E-50	106.3524291	up	CENPK
1.567131785	2.506255907	15.84510121	1.34861E-51	4.58489E-50	106.2582623	up	E2F2
1.2230246	5.454131388	15.84241622	1.3973E-51	4.74771E-50	106.2229629	up	PAK4
1.238348032	6.292855856	15.83145599	1.61492E-51	5.47459E-50	106.0789099	up	GGCT
2.060101007	3.260086322	15.82774065	1.6961E-51	5.74326E-50	106.0300932	up	RAB26
-1.32928427	4.200987807	-15.82768123	1.69743E-51	5.7445E-50	106.0293125	down	MAP3K20
-1.036809914	1.292740845	-15.8237225	1.78849E-51	6.04577E-50	105.9773064	down	PNMA8B
-2.019748877	1.590365259	-15.81965946	1.88701E-51	6.37156E-50	105.9239389	down	PTGS2
1.015724558	4.858612275	15.81622671	1.97445E-51	6.66303E-50	105.878857	up	JTB
2.755821536	3.752980022	15.81467065	2.01541E-51	6.79738E-50	105.8584237	up	H3C10
1.074551325	4.912590372	15.8136865	2.04175E-51	6.88231E-50	105.8455011	up	INTS7
-1.51863145	4.762308554	-15.81297816	2.06092E-51	6.94299E-50	105.8362004	down	UTRN
-1.221561468	2.988639472	-15.80707364	2.22786E-51	7.49264E-50	105.7586831	down	CARD6
-1.629687997	3.891659797	-15.79702823	2.54342E-51	8.53942E-50	105.6268461	down	AMOTL1
-1.036846242	1.413341437	-15.79484502	2.61769E-51	8.78381E-50	105.5982008	down	AC007938.3
1.215625848	5.491764592	15.78641475	2.92533E-51	9.80506E-50	105.4876142	up	TUBA1C
-1.194942633	1.004938635	-15.77542441	3.38113E-51	1.132E-49	105.3435036	down	AC135178.1
1.426841043	3.733689264	15.76043698	4.11883E-51	1.37821E-49	105.1470887	up	MAFG-DT
-1.533022993	2.280567295	-15.75939109	4.17593E-51	1.39653E-49	105.1333866	down	VGLL3
-1.297764328	1.79170469	-15.75303471	4.54032E-51	1.51413E-49	105.0501252	down	ABCG2
-1.422707263	3.998104356	-15.75198611	4.60341E-51	1.53431E-49	105.036392	down	PTPRM
-1.08121516	1.801253936	-15.74605276	4.9772E-51	1.65796E-49	104.9586954	down	PDE1B
-1.501415834	3.429741524	-15.74068621	5.34127E-51	1.77824E-49	104.8884378	down	CEBPA
-1.226820384	2.850441695	-15.74025385	5.37173E-51	1.78738E-49	104.8827781	down	RNF125
4.137198548	6.367689215	15.73767608	5.55698E-51	1.84695E-49	104.8490368	up	S100P
-1.783747168	4.313005232	-15.73387743	5.84163E-51	1.94047E-49	104.7993218	down	RHOU
-1.007399608	6.537046252	-15.72244023	6.78944E-51	2.25406E-49	104.6496846	down	TMBIM1
-1.038919139	0.886243552	-15.71228857	7.75832E-51	2.57284E-49	104.5169274	down	HERC2P3
-1.566072882	1.953903755	-15.70634989	8.38779E-51	2.78004E-49	104.4392915	down	ANKRD35
-1.674100027	3.978628699	-15.70463053	8.57936E-51	2.84195E-49	104.4168179	down	NMB
1.61827313	3.321199755	15.70409941	8.63941E-51	2.86025E-49	104.4098762	up	ADM2
-1.588046638	3.527798272	-15.704032	8.64706E-51	2.86119E-49	104.4089951	down	CRIM1-DT
1.504445736	4.587751208	15.70280643	8.78737E-51	2.90599E-49	104.3929773	up	PLAUR
1.39259661	3.298876096	15.70235901	8.83915E-51	2.92149E-49	104.3871299	up	RBBP8NL
1.273003522	2.244845218	15.69552363	9.66917E-51	3.1905E-49	104.2978107	up	C3orf80
1.142258008	6.404667751	15.69358194	9.91881E-51	3.27106E-49	104.2724429	up	DCTPP1
2.410141987	10.59226886	15.68742604	1.07535E-50	3.5424E-49	104.1920314	up	COL1A1
1.026556487	3.04342259	15.68260249	1.14562E-50	3.7697E-49	104.1290383	up	CENPL
-1.223171611	6.480038295	-15.66649513	1.41514E-50	4.6514E-49	103.9187782	down	RETSAT
-1.271368288	6.670129335	-15.65570385	1.63019E-50	5.35528E-49	103.777993	down	CSRP1
-1.089369747	4.950594012	-15.65561322	1.63212E-50	5.35869E-49	103.7768109	down	CALCOCO1
-1.898822189	2.959967632	-15.6517553	1.71677E-50	5.63036E-49	103.7264955	down	ZNF204P
-1.030420391	0.935424424	-15.65066764	1.74141E-50	5.70489E-49	103.7123116	down	CYP11A1
1.248605845	1.347083485	15.63477016	2.14458E-50	7.01793E-49	103.5050724	up	AC134312.5
1.121669738	4.236631735	15.63399714	2.16639E-50	7.08154E-49	103.4949988	up	FBXL19
-1.382602064	1.987808553	-15.62586074	2.40991E-50	7.8732E-49	103.3889909	down	RIMS3
1.297243779	1.9333886	15.62082374	2.57414E-50	8.40514E-49	103.3233829	up	EME1
1.015882686	6.796024172	15.60675688	3.09429E-50	1.0098E-48	103.1402341	up	SNRPE
1.047078514	4.79881235	15.59953733	3.40067E-50	1.10917E-48	103.0462794	up	STRBP
1.349574621	2.318897688	15.59713381	3.50923E-50	1.14396E-48	103.0150066	up	CENPI
1.79837854	8.084431718	15.59692631	3.51876E-50	1.14643E-48	103.0123069	up	EPCAM
-2.408507301	3.121475559	-15.59395126	3.65832E-50	1.19125E-48	102.9736026	down	NGFR
-3.756915356	3.340910438	-15.58009672	4.38444E-50	1.42457E-48	102.7934251	down	PIGR
-1.131299338	1.062224716	-15.57679712	4.57756E-50	1.48651E-48	102.7505298	down	CCDC158
1.363209561	2.502772421	15.57286949	4.81853E-50	1.5639E-48	102.699478	up	AUNIP
1.470840459	5.280547188	15.57149835	4.90559E-50	1.59129E-48	102.6816578	up	AC010503.4
-2.274122395	1.696479674	-15.56701653	5.20127E-50	1.68628E-48	102.6234165	down	MYEOV
-1.135032046	1.303328242	-15.56220822	5.53826E-50	1.79358E-48	102.560945	down	RASL10A
-1.074577229	1.134496934	-15.55900647	5.77464E-50	1.86911E-48	102.5193538	down	LONRF3
-1.402448889	5.95018178	-15.55229474	6.30328E-50	2.03468E-48	102.4321858	down	ARRDC3
1.094260243	3.792984795	15.53820966	7.57471E-50	2.4398E-48	102.2493395	up	DONSON
-1.137949895	1.433055337	-15.53385018	8.01779E-50	2.57972E-48	102.1927692	down	PHKG1
-1.710061476	2.906337254	-15.53019928	8.40867E-50	2.70255E-48	102.1454018	down	PKDCC
-1.622470037	0.733934585	-15.52707331	8.75841E-50	2.81192E-48	102.1048509	down	MGAM2
1.086161179	8.822480338	15.52465047	9.03941E-50	2.899E-48	102.073425	up	VAMP8
-1.034333462	1.420494351	-15.52443026	9.0654E-50	2.90577E-48	102.0705689	down	FAM124A
-1.25219494	4.180872958	-15.52170726	9.39289E-50	3.00912E-48	102.035254	down	KLF11
1.346001729	3.756710193	15.52067449	9.52017E-50	3.04825E-48	102.0218609	up	ROGDI
-1.126413199	2.680487407	-15.51783569	9.87893E-50	3.16142E-48	101.9850502	down	FGD4
-1.342206578	1.64620234	-15.48508919	1.51317E-49	4.82939E-48	101.5607541	down	IQCN
-1.088001866	1.770114506	-15.48280242	1.55887E-49	4.9699E-48	101.5311471	down	PCAT19
-1.322388131	6.723263049	-15.46569501	1.94732E-49	6.20501E-48	101.3097484	down	KLF6
1.335798959	3.097138048	15.46502085	1.96446E-49	6.25628E-48	101.3010271	up	RHPN1-AS1
-1.262093187	1.772162219	-15.46216518	2.03876E-49	6.48942E-48	101.2640871	down	GULP1
-1.359380603	4.602723656	-15.46078018	2.0758E-49	6.60377E-48	101.2461728	down	HSD17B11
1.064814215	1.266862236	15.46050805	2.08315E-49	6.62362E-48	101.2426531	up	RDM1
-1.300376679	2.713410136	-15.45745432	2.16749E-49	6.88443E-48	101.203159	down	TLE4
1.625881901	5.452970067	15.45534785	2.22765E-49	7.06794E-48	101.1759189	up	IRF7
1.1020807	1.839213981	15.45332694	2.28692E-49	7.25213E-48	101.1497876	up	RNFT2
1.195809364	5.829521828	15.44893742	2.42114E-49	7.66549E-48	101.0930371	up	NUDT16L1
-1.353856783	0.971357644	-15.44708952	2.47997E-49	7.84755E-48	101.0691495	down	NCAM1
1.047283133	7.070591015	15.44016597	2.71332E-49	8.58139E-48	100.9796666	up	SLC25A39
-1.373440823	8.326784719	-15.43529899	2.89033E-49	9.13636E-48	100.91678	down	VIM
-1.729640218	0.926490146	-15.42699618	3.21927E-49	1.01599E-47	100.8095296	down	PTPRZ1
1.64223219	5.047401416	15.4253393	3.28924E-49	1.03753E-47	100.7881318	up	ATAD2
-1.770604623	1.211663775	-15.4154988	3.73722E-49	1.17758E-47	100.6610782	down	MIR27B
1.060624251	4.367275786	15.4087063	4.08143E-49	1.28354E-47	100.5734101	up	CDCA4
1.301955521	4.091218941	15.40869308	4.08213E-49	1.28354E-47	100.5732394	up	MCRIP2
-1.058139406	2.229599633	-15.40836556	4.09951E-49	1.28832E-47	100.5690129	down	CDNF
-1.157882704	1.309725171	-15.40470277	4.29892E-49	1.34956E-47	100.5217504	down	ACSM3
-1.627864181	1.026661937	-15.39584505	4.82204E-49	1.51299E-47	100.4074867	down	C6
1.363959891	5.437497289	15.39206428	5.06421E-49	1.58813E-47	100.3587287	up	CACFD1
1.006155379	6.865388539	15.39130684	5.11417E-49	1.60295E-47	100.3489615	up	PPP1CA
1.21084679	2.609798176	15.37600709	6.23526E-49	1.95228E-47	100.1517404	up	HELLS
-1.129235619	1.531386196	-15.37124279	6.63205E-49	2.07433E-47	100.0903533	down	PTCH2
1.509500435	2.450346059	15.36582815	7.11363E-49	2.22145E-47	100.0206025	up	ORC6
-1.676425643	1.935469165	-15.36126574	7.54637E-49	2.35287E-47	99.96184287	down	NAP1L2
1.164772179	2.658181454	15.34728512	9.04264E-49	2.81349E-47	99.7818591	up	C21orf58
1.606658712	1.820314524	15.34600339	9.19379E-49	2.85902E-47	99.76536403	up	SCT
1.185821703	5.249879817	15.33859141	1.01186E-48	3.14497E-47	99.66999411	up	REEP4
-1.109360337	2.134502342	-15.33550413	1.05307E-48	3.26962E-47	99.63027927	down	TRPC1
-1.310325904	3.921406204	-15.33403386	1.07327E-48	3.33062E-47	99.61136769	down	CLIC2
-1.938448543	3.789299771	-15.33005569	1.1299E-48	3.5027E-47	99.56020371	down	PTGIS
-1.639742419	0.838704824	-15.3281638	1.15787E-48	3.58753E-47	99.53587496	down	BMP5
1.847172452	4.459334763	15.32290705	1.23926E-48	3.83569E-47	99.46828659	up	EPN3
-1.556185837	3.756426776	-15.32240555	1.24731E-48	3.85861E-47	99.46183938	down	CPM
-1.063903259	0.9246623	-15.32085279	1.27259E-48	3.93476E-47	99.44187829	down	AP001107.5
-1.348807055	0.755776756	-15.3074976	1.51216E-48	4.66823E-47	99.27025098	down	DRD2
-1.827876587	7.089392043	-15.30108527	1.64267E-48	5.06849E-47	99.18788242	down	ACTA2
1.588703984	5.07198571	15.29728862	1.72517E-48	5.32029E-47	99.13912411	up	RASSF7
-1.558207498	0.906298938	-15.28893601	1.9215E-48	5.91347E-47	99.03188521	down	PLP1
1.336105333	5.617026075	15.26970453	2.46234E-48	7.56616E-47	98.78512428	up	TUFT1
1.298124437	6.918576548	15.25366843	3.02754E-48	9.29327E-47	98.57952524	up	CHPF
2.629849267	7.556117767	15.24781641	3.26455E-48	1.00053E-46	98.50453307	up	ISG15
1.110514498	2.60043339	15.24766447	3.27095E-48	1.00197E-46	98.50258631	up	KIF24
-1.130372953	1.501795901	-15.24622673	3.33207E-48	1.02017E-46	98.48416516	down	BACH2
-1.92250704	1.849705652	-15.23601448	3.80025E-48	1.16291E-46	98.35335399	down	APCDD1L
-1.167854891	1.527411111	-15.23319992	3.94044E-48	1.20519E-46	98.31731221	down	NACAD
-1.585342396	7.966649643	-15.22505712	4.3757E-48	1.33694E-46	98.21306506	down	AHNAK
-2.231310198	7.067296228	-15.21501409	4.97906E-48	1.51895E-46	98.08454295	down	DCN
-1.606197766	3.777084277	-15.21397773	5.04586E-48	1.53853E-46	98.07128373	down	GPR34
1.007147515	5.61683779	15.20207796	5.87991E-48	1.79193E-46	97.91908266	up	PSMG3
-2.687510879	2.124788876	-15.18472948	7.34791E-48	2.23701E-46	97.69733699	down	SOSTDC1
-1.167162854	3.444929054	-15.18405462	7.41187E-48	2.25417E-46	97.68871456	down	FADS3
-1.591001445	5.455385324	-15.18326814	7.4871E-48	2.27589E-46	97.67866623	down	PIK3R1
-1.132037192	4.620249662	-15.18168148	7.64121E-48	2.32036E-46	97.65839578	down	GBE1
-1.121520403	3.123509891	-15.18159729	7.64947E-48	2.32168E-46	97.65732027	down	MEF2C
-1.432794588	0.813074052	-15.16950684	8.93377E-48	2.70457E-46	97.50290608	down	MIR23B
-1.688271238	2.319240977	-15.15806902	1.03458E-47	3.13046E-46	97.35690448	down	MID1
-1.050464226	4.652761768	-15.15521738	1.07312E-47	3.24542E-46	97.3205156	down	SAV1
1.083941414	5.746816821	15.15264623	1.1091E-47	3.35251E-46	97.28770995	up	MRPS12
-1.49096428	4.13615412	-15.14348621	1.24731E-47	3.76837E-46	97.1708671	down	IFFO2
1.115474332	3.719445449	15.14171235	1.27599E-47	3.85112E-46	97.14824579	up	SSX2IP
2.019160267	8.017680238	15.137224	1.35154E-47	4.06675E-46	97.09101576	up	SDC1
-1.152027734	4.68920601	-15.1358876	1.37489E-47	4.1349E-46	97.0739779	down	DAB2IP
1.285856385	6.299816346	15.13450093	1.39954E-47	4.20689E-46	97.05630026	up	CENPX
-1.266594607	4.622068877	-15.13224181	1.44064E-47	4.32606E-46	97.02750263	down	ZNF106
-1.028452049	0.619232045	-15.13144817	1.45536E-47	4.36807E-46	97.01738657	down	LUZP2
-1.525506746	1.309251448	-15.13116341	1.46068E-47	4.38182E-46	97.013757	down	TENM2
1.380619032	3.430004038	15.12601235	1.56031E-47	4.67598E-46	96.94810926	up	CHTF18
1.217025587	4.294145166	15.12175849	1.64768E-47	4.93034E-46	96.89390757	up	CACNB3
-1.036856585	0.492236719	-15.11486297	1.79976E-47	5.3773E-46	96.80606856	down	RNU6-1189P
1.040905685	6.902635817	15.11462446	1.80527E-47	5.39104E-46	96.80303079	up	TMEM9
-1.570875865	4.540608811	-15.11205753	1.86557E-47	5.56553E-46	96.77033909	down	ZCCHC24
1.299712167	1.802036688	15.10850773	1.95229E-47	5.81548E-46	96.72513625	up	PACSIN1
1.709471077	3.141104436	15.1026683	2.10376E-47	6.26354E-46	96.6507933	up	PRR11
1.020560887	5.026052273	15.09768088	2.24237E-47	6.67288E-46	96.58731301	up	RTKN
-1.075238459	2.694129403	-15.09659708	2.27368E-47	6.76265E-46	96.57352025	down	FLT4
-1.207664179	2.598112867	-15.09384715	2.35507E-47	6.99425E-46	96.53852684	down	ZEB2
-1.695989901	5.30417517	-15.09272674	2.38906E-47	7.09165E-46	96.52427066	down	RND3
-1.292802002	3.887942985	-15.09150132	2.4268E-47	7.20006E-46	96.50867917	down	GRAMD2B
-1.128599315	1.181129512	-15.08817521	2.53224E-47	7.50541E-46	96.466364	down	TPRG1-AS1
-1.036602095	2.129183497	-15.08532051	2.62638E-47	7.77666E-46	96.43005138	down	AL158212.3
-1.552268598	4.068760371	-15.07834853	2.87119E-47	8.49732E-46	96.3413856	down	GPRC5B
1.213467244	2.77937781	15.07236403	3.09939E-47	9.1681E-46	96.26530051	up	DNA2
1.597060577	2.053914341	15.06164387	3.55426E-47	1.04928E-45	96.12905954	up	CLEC5A
-2.204920285	3.316378871	-15.05814688	3.71658E-47	1.09611E-45	96.08463129	down	LAMA3
1.121464067	3.053573469	15.05607639	3.81615E-47	1.12491E-45	96.05832956	up	FANCD2
-1.736821071	1.384461961	-15.05102741	4.07024E-47	1.19922E-45	95.99420223	down	CRTAC1
1.207331498	1.414448744	15.0479419	4.23374E-47	1.24615E-45	95.95502041	up	AC112777.1
-1.170625616	0.899500793	-15.04763668	4.25026E-47	1.2504E-45	95.95114481	down	AL583785.1
-1.334343481	5.279860746	-15.04734294	4.26623E-47	1.25447E-45	95.94741504	down	SIRPA
1.279048518	3.075334301	15.02389026	5.75402E-47	1.68778E-45	95.64978599	up	PLK4
3.623667804	3.618697224	15.0237584	5.7637E-47	1.68978E-45	95.64811355	up	CST1
1.897756728	3.355141236	15.02199696	5.8946E-47	1.72731E-45	95.62577282	up	IL4I1
-1.152560152	4.176331572	-15.01961446	6.07637E-47	1.7797E-45	95.59555796	down	QKI
-1.856911359	1.798944597	-15.0140018	6.52697E-47	1.91073E-45	95.52439124	down	AC018629.1
1.671071178	2.016982622	15.01261835	6.64306E-47	1.94376E-45	95.50685226	up	AP001542.1
-1.949367963	5.298929649	-15.00941281	6.92002E-47	2.0238E-45	95.46621788	down	PRKAR2B
1.016512829	3.18643737	15.00260549	7.5469E-47	2.20605E-45	95.37994607	up	SNRPEP2
-1.849549792	1.339179507	-15.00106205	7.69673E-47	2.24874E-45	95.36038924	down	BRINP1
-1.321066065	4.973155852	-15.00044402	7.75755E-47	2.26317E-45	95.35255866	down	CLEC14A
1.116664906	4.554870527	14.9991365	7.88782E-47	2.30005E-45	95.33599263	up	LPAR2
-1.120734229	0.378499593	-14.9851295	9.42762E-47	2.7477E-45	95.15858982	down	IGFBP1
1.570454621	5.925293582	14.97941599	1.01386E-46	2.95347E-45	95.08625937	up	TYMP
-2.099426062	2.794758625	-14.97765571	1.03682E-46	3.01888E-45	95.06397889	down	SELP
-1.083230632	1.972716701	-14.97655998	1.05138E-46	3.05976E-45	95.05011073	down	ALPK3
1.448987821	6.394477057	14.97271654	1.10406E-46	3.20993E-45	95.00147171	up	STMN1
1.756617352	7.356690935	14.95561249	1.37228E-46	3.98E-45	94.7851231	up	H2BC12
-1.269383483	1.208045412	-14.94861123	1.49997E-46	4.34822E-45	94.69661377	down	FIGN
-1.391875709	4.284742573	-14.94584166	1.55369E-46	4.50175E-45	94.66160899	down	SGK1
-1.555631563	4.968969028	-14.94222021	1.62683E-46	4.71139E-45	94.61584402	down	ADD3
-1.129914728	1.513014646	-14.94164869	1.63868E-46	4.7434E-45	94.60862233	down	C1GALT1C1L
-1.56794769	2.380053233	-14.93921444	1.69014E-46	4.88997E-45	94.57786531	down	FLNC
-1.040076511	2.70478771	-14.93252125	1.84007E-46	5.31599E-45	94.49331422	down	NRIP2
1.153399659	1.428517552	14.93134624	1.86773E-46	5.39065E-45	94.47847375	up	SALL4
1.375609548	3.664691376	14.92784328	1.95266E-46	5.62758E-45	94.43423574	up	IER5L
-1.21848915	5.915543052	-14.92617076	1.99456E-46	5.74554E-45	94.41311643	down	PPP1R15A
-1.229588633	1.543283768	-14.92605327	1.99753E-46	5.75133E-45	94.41163299	down	ACKR4
-1.752407364	4.648187467	-14.91219711	2.3815E-46	6.84358E-45	94.23673219	down	MEST
-2.313239757	4.035415271	-14.91027995	2.44012E-46	7.00865E-45	94.21254153	down	ANGPTL4
1.798376296	5.287622815	14.9068739	2.54784E-46	7.31451E-45	94.16956929	up	TJP3
1.448708608	5.790680779	14.89625777	2.91492E-46	8.3522E-45	94.03567552	up	PKP3
-1.092373325	4.247999617	-14.89422006	2.99118E-46	8.5666E-45	94.00998288	down	LIX1L
-1.582027821	8.009432508	-14.89116688	3.10919E-46	8.896E-45	93.97149114	down	MYL9
-1.302964018	3.47837853	-14.88776557	3.24612E-46	9.27886E-45	93.92861693	down	LPCAT2
1.577179067	4.869215641	14.88695888	3.27947E-46	9.36967E-45	93.91844951	up	H4C9
-1.012966549	1.358059394	-14.88372918	3.41644E-46	9.75631E-45	93.87774629	down	CFI
-1.312040473	3.432478925	-14.88344823	3.42862E-46	9.7864E-45	93.87420579	down	HCG11
1.011064506	2.928867316	14.88104414	3.53464E-46	1.00745E-44	93.84391198	up	PFKFB4
1.35750706	7.408029933	14.87784678	3.68072E-46	1.04808E-44	93.8036275	up	FKBP4
-1.037645309	2.944629523	-14.85907686	4.66795E-46	1.32665E-44	93.56726084	down	ABHD6
-1.439202133	0.782937479	-14.85525975	4.89892E-46	1.39163E-44	93.51921792	down	ITIH2
-1.696310297	5.982658752	-14.8500406	5.23328E-46	1.4859E-44	93.45354253	down	PFKFB3
-1.180702996	1.584469958	-14.84625417	5.48999E-46	1.55804E-44	93.40590597	down	AL161785.1
-1.092647549	1.894046463	-14.84068927	5.89021E-46	1.67003E-44	93.33590993	down	EVC2
1.134304908	1.950543878	14.83536797	6.30006E-46	1.78453E-44	93.26899502	up	RTKN2
1.041276121	5.154859735	14.8303846	6.70961E-46	1.89782E-44	93.20634469	up	DLG3
-1.273290434	4.413874169	-14.82212331	7.44779E-46	2.10561E-44	93.10251702	down	TBC1D4
2.70163724	5.877493882	14.8206332	7.58931E-46	2.1446E-44	93.08379363	up	CXCL10
1.951789654	9.00298945	14.8191842	7.72949E-46	2.18318E-44	93.06558809	up	KRT18
-1.050576411	0.557159715	-14.81662808	7.98309E-46	2.25373E-44	93.03347535	down	OR2S1P
1.339031332	2.892737493	14.81308463	8.34841E-46	2.35575E-44	92.98896519	up	AC083855.2
-1.359235281	3.043270883	-14.80818627	8.881E-46	2.50366E-44	92.92744799	down	ITGA9
-1.492482748	1.91300456	-14.80697951	9.01732E-46	2.53968E-44	92.91229476	down	MGAT3
1.770764556	4.3582224	14.80557872	9.17819E-46	2.58376E-44	92.89470614	up	B4GALNT4
-1.489929662	3.505809858	-14.79625159	1.03246E-45	2.90375E-44	92.77762264	down	FNDC4
-3.293251543	4.306125282	-14.79096076	1.10373E-45	3.10124E-44	92.7112297	down	CCL21
-1.159626398	2.522711639	-14.78783188	1.14816E-45	3.22303E-44	92.67197418	down	LCA5
1.299861521	6.140130429	14.78056883	1.25828E-45	3.52882E-44	92.58087296	up	PPP1R14BP3
-2.591440047	3.206989975	-14.7676553	1.48068E-45	4.14278E-44	92.41897419	down	CLDN8
2.724752027	4.687795214	14.7669572	1.49376E-45	4.17741E-44	92.41022473	up	MISP
1.083720556	5.512939788	14.76454534	1.53985E-45	4.30427E-44	92.37999895	up	RCC1
-1.564988034	2.630471588	-14.76289036	1.57229E-45	4.39289E-44	92.35926041	down	SEMA6A
-2.387469867	3.708491723	-14.75602787	1.71424E-45	4.78498E-44	92.27328393	down	EGR3
-1.394021421	2.225270934	-14.75270574	1.78747E-45	4.98471E-44	92.23167276	down	FHOD3
-1.176615275	2.853701795	-14.74200335	2.04526E-45	5.69825E-44	92.09766521	down	TLCD2
1.471601624	2.690783799	14.73630388	2.19733E-45	6.11333E-44	92.02632822	up	ORC1
1.211745067	4.488571262	14.73079289	2.35507E-45	6.53384E-44	91.95736881	up	SAC3D1
-1.536221783	1.260189696	-14.72042503	2.68304E-45	7.43333E-44	91.82768377	down	RIC3
-1.621403478	4.89714955	-14.71388743	2.91284E-45	8.06624E-44	91.74594195	down	GIMAP7
1.015602764	5.781599827	14.70781765	3.14372E-45	8.69747E-44	91.67007223	up	OCIAD2
-1.023985162	3.078265234	-14.70771792	3.14766E-45	8.70432E-44	91.66882583	down	MSRA
-1.209563329	5.084061666	-14.69535141	3.67662E-45	1.01529E-43	91.51431819	down	BCL6
1.055307298	4.120234238	14.69165547	3.85127E-45	1.06204E-43	91.46815863	up	MAZ
-1.729804281	3.808304894	-14.67981157	4.46854E-45	1.22998E-43	91.32029186	down	IRS2
2.073283522	1.957725502	14.6794144	4.49087E-45	1.23555E-43	91.31533475	up	IBSP
-2.601109074	2.931338716	-14.67732902	4.60993E-45	1.26772E-43	91.28930878	down	PLAAT5
-1.115675307	2.430932266	-14.67214273	4.91984E-45	1.35107E-43	91.22459376	down	SHROOM4
-1.116180559	4.61985789	-14.67182131	4.93971E-45	1.3559E-43	91.2205836	down	LPAR6
-1.10860529	3.196331231	-14.67155316	4.95635E-45	1.35984E-43	91.2172381	down	FLI1
1.342724578	5.706583406	14.67060151	5.01587E-45	1.37553E-43	91.20536541	up	SDF2L1
-1.035310846	1.497016881	-14.66647127	5.28254E-45	1.44671E-43	91.15384323	down	AMY2B
-1.126287112	1.038819832	-14.66641475	5.28628E-45	1.44702E-43	91.15313834	down	SOX5
1.228610114	5.352692907	14.66293861	5.5218E-45	1.51079E-43	91.10978363	up	EXOSC4
1.168800989	2.408256534	14.65904187	5.79825E-45	1.5857E-43	91.06119176	up	FCGR1A
-1.060871365	0.595311497	-14.65421723	6.15972E-45	1.683E-43	91.00104169	down	SLC14A2
-1.315264561	0.807399638	-14.64689785	6.75139E-45	1.84213E-43	90.9098156	down	TCEAL2
1.34291921	2.275245802	14.64274574	7.11186E-45	1.9387E-43	90.85807944	up	DIAPH3
-1.026152983	3.724986992	-14.62891984	8.45615E-45	2.30304E-43	90.68588007	down	PCNX1
1.237304599	7.45848237	14.61822684	9.66697E-45	2.62867E-43	90.55277895	up	NECTIN2
-1.005718227	1.171594551	-14.61820614	9.66947E-45	2.62867E-43	90.5525214	down	UBE2CP2
-1.747778832	4.772158511	-14.59652839	1.26804E-44	3.4362E-43	90.28289785	down	SELENOP
2.329080339	10.61020606	14.59054499	1.36649E-44	3.69793E-43	90.20852723	up	KRT19
1.850756577	3.13203378	14.58708321	1.42689E-44	3.85787E-43	90.16550881	up	MIR4653
1.226489415	2.492759448	14.57161533	1.73095E-44	4.66508E-43	89.97338239	up	XRCC2
1.205522691	4.693028375	14.56732434	1.82619E-44	4.91508E-43	89.92010962	up	CKAP2
-1.287775623	4.315493744	-14.56591461	1.85861E-44	4.99554E-43	89.90261004	down	SKAP2
-1.023064849	1.18360957	-14.5581997	2.04642E-44	5.49539E-43	89.80686344	down	HOTAIRM1
-1.01640958	4.862016312	-14.53309172	2.79869E-44	7.49515E-43	89.49550623	down	ACAA2
-1.132757559	4.157458292	-14.53274851	2.81068E-44	7.52389E-43	89.4912528	down	MAF
-1.351602798	3.488905067	-14.49977146	4.23768E-44	1.13082E-42	89.08289719	down	HSPA12B
1.329786601	3.288125781	14.49376501	4.56643E-44	1.21745E-42	89.00858981	up	CHEK1
-1.295266835	2.436925561	-14.49099903	4.72624E-44	1.25893E-42	88.97437842	down	ZNF502
-1.885813267	1.087033583	-14.4862476	5.01389E-44	1.33495E-42	88.91562057	down	AP005233.2
-1.360223934	2.234672589	-14.45429851	7.45676E-44	1.97739E-42	88.52088175	down	GPAT3
1.23239642	4.539289693	14.43907496	9.00726E-44	2.38536E-42	88.33300833	up	TMEM79
-1.067935554	2.210834073	-14.42727302	1.04269E-43	2.76008E-42	88.18745766	down	TMEM170B
1.709349584	2.223895179	14.41335128	1.23904E-43	3.27254E-42	88.01587256	up	CCDC78
-1.805580614	3.242494676	-14.40266405	1.4144E-43	3.72577E-42	87.8842327	down	LAMA2
1.137764578	3.707488888	14.39129195	1.62821E-43	4.28519E-42	87.74423301	up	CHAF1B
-1.536514114	7.493348991	-14.38460404	1.76868E-43	4.65283E-42	87.66193625	down	JUN
-1.252186458	3.672184166	-14.38365652	1.78953E-43	4.7056E-42	87.65027897	down	USP53
-1.731459959	2.077638846	-14.36342717	2.29812E-43	6.03225E-42	87.40152809	down	LINC01235
-1.205119779	0.789227864	-14.36022127	2.39099E-43	6.27049E-42	87.36212948	down	MIR6503
-1.114438872	3.545377672	-14.35364669	2.59331E-43	6.7921E-42	87.28135145	down	PHLDB1
1.18075319	2.096541603	14.35140545	2.66611E-43	6.97968E-42	87.25382065	up	AJM1
-1.026933683	3.267465527	-14.33141288	3.41247E-43	8.90224E-42	87.00837308	down	PCCA
-1.150473066	6.158100486	-14.3282164	3.54975E-43	9.25629E-42	86.96915265	down	KLF10
-1.443376673	8.290564287	-14.32718183	3.59535E-43	9.37108E-42	86.95645992	down	A2M
-1.080205154	1.436084077	-14.3269156	3.60717E-43	9.39779E-42	86.95319375	down	LINC00920
-1.839817253	2.808920613	-14.31978576	3.93877E-43	1.02527E-41	86.86573974	down	MRC1
-1.152382612	2.368801518	-14.31592813	4.13066E-43	1.07428E-41	86.81843535	down	PLD1
-1.106614714	3.347667111	-14.3106121	4.41044E-43	1.14654E-41	86.75326217	down	FAM43A
-1.241902371	3.787521624	-14.30603524	4.66639E-43	1.21202E-41	86.69716474	down	EPHA2
1.374070337	7.533559962	14.30145238	4.9375E-43	1.28187E-41	86.64100676	up	SPINT1
1.269047726	4.532465825	14.29938409	5.06494E-43	1.31438E-41	86.61566628	up	LRRC45
1.005014978	4.06682805	14.2987839	5.10253E-43	1.32298E-41	86.60831328	up	KNSTRN
-1.363497842	1.592675592	-14.2893838	5.72885E-43	1.48325E-41	86.49318079	down	TMEM71
1.090710726	4.884652981	14.28935867	5.73062E-43	1.48325E-41	86.49287309	up	NVL
1.045273285	5.371869441	14.28178166	6.29093E-43	1.62685E-41	86.40010926	up	ZDHHC12
1.301606002	1.700884606	14.28154299	6.30944E-43	1.63093E-41	86.39718777	up	E2F7
1.061768199	6.731275183	14.27842261	6.55647E-43	1.69405E-41	86.3589963	up	PSME2
-1.171738476	3.801732424	-14.27535433	6.80877E-43	1.75847E-41	86.32144831	down	TIE1
1.001725548	4.175384315	14.27499681	6.83879E-43	1.76546E-41	86.31707354	up	C1orf35
-1.078363472	2.457048031	-14.26586163	7.65222E-43	1.97459E-41	86.20531806	down	ARHGEF28
-3.613325826	3.289134206	-14.23820476	1.07503E-42	2.75964E-41	85.86728954	down	STAC2
-1.234011977	3.168472667	-14.237866	1.07951E-42	2.76995E-41	85.86315209	down	PYROXD2
-1.544663981	5.939497281	-14.23732494	1.08671E-42	2.78527E-41	85.85654386	down	LRP1
-2.566374256	3.604587446	-14.2373114	1.08689E-42	2.78527E-41	85.8563785	down	CALB2
-1.567247988	3.628808098	-14.23522943	1.11504E-42	2.85618E-41	85.83095241	down	CHST3
-1.639825827	3.938323785	-14.23036431	1.18368E-42	3.02939E-41	85.77154719	down	PDGFRA
-1.244838892	2.759138139	-14.22931594	1.19901E-42	3.06732E-41	85.75874811	down	AC136628.3
-1.125003823	0.831288882	-14.22352653	1.28733E-42	3.29041E-41	85.68807979	down	MYOM2
-1.522196498	5.120831455	-14.22010323	1.34256E-42	3.42864E-41	85.64630296	down	ARHGEF6
-1.343781519	3.622617219	-14.2188195	1.36388E-42	3.48009E-41	85.63063859	down	DPYD
1.255124009	2.731023782	14.21455228	1.43719E-42	3.66558E-41	85.57857647	up	RIBC2
1.01666437	5.213584289	14.20876155	1.54299E-42	3.93205E-41	85.50794454	up	VAV2
1.546777639	3.559332353	14.20142685	1.6882E-42	4.29473E-41	85.41850994	up	BCAS4
1.329267663	3.465209261	14.20137043	1.68937E-42	4.29586E-41	85.41782205	up	GPR68
-1.790615066	1.00531277	-14.1989908	1.73938E-42	4.41925E-41	85.38881363	down	ROCR
1.502599641	4.534431343	14.18084592	2.17246E-42	5.50781E-41	85.1677362	up	FNDC10
1.179883367	5.743836583	14.171032	2.44986E-42	6.19786E-41	85.04824793	up	TTYH3
-1.023585893	1.079848945	-14.16860423	2.52375E-42	6.37938E-41	85.01869812	down	DPY19L2
1.830709791	4.156666043	14.1681829	2.5368E-42	6.40963E-41	85.01357027	up	PRR36
1.632788699	4.078821845	14.15901093	2.83812E-42	7.16487E-41	84.90196783	up	TESMIN
1.331977125	2.654709696	14.15331372	3.04297E-42	7.66898E-41	84.83267177	up	TNFSF4
-1.002576599	2.813667343	-14.14681351	3.29473E-42	8.2859E-41	84.75363304	down	STARD8
-1.098078952	3.506786773	-14.14479416	3.37708E-42	8.48942E-41	84.72908426	down	ITGA1
-1.539175867	5.067374809	-14.14054732	3.55703E-42	8.93045E-41	84.67746463	down	KLF2
-1.647144343	2.062788311	-14.13516635	3.79881E-42	9.52541E-41	84.61207593	down	RGMA
1.056442639	4.304640372	14.13512585	3.80069E-42	9.5261E-41	84.61158388	up	EMC9
1.009505866	4.611173068	14.12983954	4.05427E-42	1.01531E-40	84.54736304	up	DCAF13
1.22562324	7.844151081	14.12705275	4.19467E-42	1.05003E-40	84.51351457	up	IDH2
-1.192278019	4.02244427	-14.1180077	4.68455E-42	1.17069E-40	84.40368632	down	TCF7L2
1.20399564	6.060665212	14.116528	4.76995E-42	1.19152E-40	84.38572411	up	ABHD11
-1.214918319	4.489246587	-14.10650145	5.39089E-42	1.34381E-40	84.26404655	down	ECHDC1
-1.22879833	1.733708237	-14.10530018	5.47049E-42	1.36308E-40	84.24947268	down	DPP4
1.134763792	5.039531546	14.10493076	5.4952E-42	1.36866E-40	84.24499108	up	BX255925.3
-1.789218507	4.14472776	-14.1024679	5.66282E-42	1.40982E-40	84.21511487	down	ALPL
1.646078296	4.087115876	14.09684446	6.06489E-42	1.50929E-40	84.14691269	up	TMEM238
-1.040103463	3.169011974	-14.09432442	6.25417E-42	1.55574E-40	84.11635565	down	RILP
-1.152843258	0.909799008	-14.0914033	6.48095E-42	1.61081E-40	84.08094003	down	SCN7A
-1.870556743	3.809258983	-14.08714014	6.8267E-42	1.69603E-40	84.02926311	down	CCDC8
1.257131915	3.231670463	14.08517563	6.99215E-42	1.73641E-40	84.00545369	up	ZNF367
1.005248346	5.742895373	14.0846766	7.03481E-42	1.74627E-40	83.99940593	up	TUBG1
1.012841853	5.172364818	14.07689958	7.73412E-42	1.91826E-40	83.90517584	up	MRPL13
-1.258304332	2.57279755	-14.07490867	7.92401E-42	1.96454E-40	83.88105908	down	ADAMTS9
-3.26106199	7.773214366	-14.07332137	8.07873E-42	2.00206E-40	83.86183324	down	APOD
-1.433187001	3.926498476	-14.07187301	8.22252E-42	2.03685E-40	83.8442916	down	ADGRA2
1.262698855	4.007746964	14.07092011	8.31851E-42	2.05977E-40	83.83275142	up	PLEK2
-1.536350639	3.948359714	-14.06444374	9.00116E-42	2.22602E-40	83.75433343	down	TM4SF18
1.346839883	7.321465477	14.05805631	9.72903E-42	2.40502E-40	83.67701786	up	HMGA1
1.006721162	3.424119319	14.05048959	1.06675E-41	2.63372E-40	83.58546069	up	HSD17B7
-1.041583857	4.53625664	-14.03832309	1.23689E-41	3.04747E-40	83.438321	down	FOXO4
-1.022682442	1.280188726	-14.03746428	1.24988E-41	3.07691E-40	83.42793816	down	AC147067.2
-1.078201482	1.050189269	-14.02846828	1.39432E-41	3.42965E-40	83.31920602	down	TMEM35A
-2.483184942	2.643135704	-14.02497563	1.45478E-41	3.5754E-40	83.27700502	down	IRX1
1.981635974	4.229136075	14.02425823	1.46752E-41	3.60521E-40	83.26833767	up	SMIM22
-1.403622062	1.711882075	-14.0149823	1.64256E-41	4.02692E-40	83.15629939	down	AF131215.5
-1.335130918	4.58609363	-14.01307196	1.68112E-41	4.11804E-40	83.13323222	down	CAB39L
-1.214360912	3.154459977	-14.0064754	1.82131E-41	4.45595E-40	83.05359679	down	COBLL1
1.330872788	2.416320034	14.00557163	1.8414E-41	4.5014E-40	83.04268835	up	FOXP3
-1.334569528	0.719397621	-13.99415065	2.11517E-41	5.16214E-40	82.90488218	down	EMILIN3
1.046295303	4.838928049	13.98848043	2.26578E-41	5.52517E-40	82.83649521	up	EBP
-1.284176348	3.485149318	-13.98754352	2.29167E-41	5.58602E-40	82.82519725	down	RASL12
-1.35255773	2.099932243	-13.97908716	2.53913E-41	6.18161E-40	82.72324976	down	CYTL1
-1.202224112	1.693257991	-13.97665293	2.61518E-41	6.36152E-40	82.69391167	down	LRP4
-1.073405844	4.590275047	-13.97531576	2.65791E-41	6.46283E-40	82.67779715	down	AVPI1
-1.342789275	3.340950373	-13.97053056	2.81661E-41	6.84311E-40	82.62013925	down	RRAGD
-1.18048623	3.390247059	-13.96993916	2.83687E-41	6.88951E-40	82.61301436	down	STXBP1
1.413732278	4.224291888	13.96694655	2.94162E-41	7.141E-40	82.57696405	up	ANTKMT
-1.299568367	0.77550573	-13.9572601	3.30782E-41	8.01687E-40	82.46031542	down	MIR7152
-2.025113201	4.325340916	-13.95561835	3.37424E-41	8.17451E-40	82.44055061	down	NR4A1
-1.827716946	7.165215242	-13.95538377	3.38383E-41	8.19442E-40	82.43772666	down	CCN1
-2.204068928	1.799916868	-13.95273506	3.49411E-41	8.45458E-40	82.40584297	down	SLC13A2
-1.466337807	4.323902548	-13.94950242	3.63356E-41	8.78485E-40	82.36693639	down	SASH1
2.031375954	8.120172105	13.94560422	3.80911E-41	9.19762E-40	82.32002795	up	COX6C
1.321508851	3.257020704	13.9394092	4.10563E-41	9.90601E-40	82.24550084	up	ADAM19
-1.008122057	2.869248571	-13.93880609	4.13569E-41	9.97451E-40	82.23824655	down	PARD3B
1.058206144	7.696162432	13.93031285	4.58314E-41	1.10358E-39	82.13611378	up	SYNGR2
-1.183658326	5.675192916	-13.92619365	4.8172E-41	1.15806E-39	82.08659584	down	YAP1
-1.177119071	3.685857178	-13.92538292	4.86465E-41	1.16899E-39	82.07685115	down	MPDZ
-3.308429713	2.768382817	-13.92038856	5.16739E-41	1.24124E-39	82.01682953	down	SOX10
-1.280798123	3.742861575	-13.91910877	5.24794E-41	1.26008E-39	82.00145173	down	CYGB
-1.333913252	1.460938161	-13.9123272	5.69611E-41	1.36658E-39	81.91998231	down	CTTNBP2
1.778875456	7.058234183	13.90579947	6.16345E-41	1.47751E-39	81.84158951	up	PRSS8
-1.246042862	1.513672438	-13.89964953	6.6386E-41	1.58885E-39	81.7677583	down	MFSD4A
-1.026307707	1.512718319	-13.8965454	6.8921E-41	1.64886E-39	81.73050158	down	FAM184A
1.969539351	3.802541606	13.89138349	7.33518E-41	1.75345E-39	81.66856019	up	TNFRSF18
-1.225428088	2.200418135	-13.89124854	7.34714E-41	1.7556E-39	81.66694104	down	RNU6-529P
-1.193454825	6.615124828	-13.88389632	8.02871E-41	1.91615E-39	81.57874622	down	EIF3L
-1.232638824	3.169032604	-13.88124772	8.28938E-41	1.97757E-39	81.54698287	down	EMILIN2
1.108033269	5.689761675	13.88002514	8.41252E-41	2.00614E-39	81.53232249	up	C19orf48
1.205323082	1.709559581	13.86142925	1.05266E-40	2.50728E-39	81.30944949	up	PPEF1
-1.264869134	5.380881337	-13.8589288	1.08486E-40	2.58293E-39	81.27949798	down	PXDC1
-1.410852921	2.197886473	-13.85419195	1.14857E-40	2.73242E-39	81.22276878	down	FRMD3
-1.452230236	4.19376624	-13.8494521	1.21604E-40	2.88947E-39	81.16601787	down	NEDD9
1.040927386	6.238338678	13.84804592	1.23681E-40	2.93647E-39	81.14918419	up	METTL26
-1.071993621	2.303169462	-13.84388195	1.3004E-40	3.08621E-39	81.09934372	down	NLRP1
-1.285493345	3.318838135	-13.84111012	1.34452E-40	3.18584E-39	81.06617245	down	BIN1
1.294980517	3.413987397	13.83517188	1.44413E-40	3.41913E-39	80.99512427	up	CDC7
-1.116370711	2.517145395	-13.83441749	1.4573E-40	3.44894E-39	80.98609995	down	TMOD2
-1.213871145	3.911270401	-13.82258143	1.68028E-40	3.97193E-39	80.84455916	down	CCND2
1.005501617	5.5303771	13.81077305	1.93658E-40	4.56686E-39	80.70343767	up	SMIM29
1.144042503	6.18118461	13.8021775	2.14728E-40	5.05973E-39	80.60076806	up	TMEM54
1.281063522	2.982782499	13.79866125	2.23991E-40	5.27592E-39	80.55878155	up	CIP2A
1.444914925	6.523805206	13.79675232	2.29186E-40	5.39613E-39	80.5359909	up	CLDN7
1.35380227	2.610201502	13.7936989	2.37746E-40	5.59323E-39	80.49954106	up	CDC25A
-1.356528946	2.921418855	-13.78984954	2.48991E-40	5.85316E-39	80.4535981	down	JAM3
1.072543155	4.723187128	13.78943982	2.50219E-40	5.8797E-39	80.44870861	up	PPP1R37
-1.559500897	3.488819394	-13.78860363	2.52743E-40	5.93432E-39	80.43872991	down	IL17RD
-1.373100544	1.810660036	-13.77678367	2.91261E-40	6.82791E-39	80.2977243	down	SH3RF2
-2.480425746	2.125196307	-13.76388965	3.39969E-40	7.96348E-39	80.14400656	down	CAPN6
-1.618051733	3.211042798	-13.76267845	3.44941E-40	8.07677E-39	80.12957249	down	CCN3
-1.315388974	3.693692228	-13.76097428	3.52061E-40	8.24021E-39	80.10926522	down	OLFML1
-1.120974983	4.261999066	-13.75628398	3.72419E-40	8.70984E-39	80.05338404	down	PER2
-1.339370114	2.72833254	-13.74962638	4.03343E-40	9.42197E-39	79.97408809	down	SLIT2
-1.106818905	2.3045819	-13.74596916	4.21406E-40	9.82845E-39	79.93054035	down	KLF8
-1.033522674	1.604584438	-13.7393164	4.56352E-40	1.06227E-38	79.85134553	down	BVES
-1.131832909	1.836706123	-13.73805292	4.63308E-40	1.07804E-38	79.83630827	down	KIF26A
1.16611904	4.717593828	13.7378076	4.64671E-40	1.08078E-38	79.8333887	up	ACOT7
-1.142998011	0.770514046	-13.73506035	4.80208E-40	1.11648E-38	79.80069607	down	COLCA1
-2.13472281	2.012818924	-13.73454495	4.83179E-40	1.12295E-38	79.79456327	down	PTX3
-1.168759193	1.425153535	-13.72442796	5.45367E-40	1.2655E-38	79.67421474	down	PRUNE2
1.345989539	5.448568121	13.71911179	5.81174E-40	1.34807E-38	79.61100124	up	MFSD3
1.335543704	3.382783306	13.71332781	6.22796E-40	1.44292E-38	79.54224565	up	ZNF296
1.527885717	3.601972522	13.71063542	6.4317E-40	1.48838E-38	79.5102478	up	KIFC2
1.033484539	2.479976558	13.69776236	7.50137E-40	1.73389E-38	79.35732095	up	AC004816.1
2.314561321	2.552189921	13.69662762	7.60376E-40	1.75619E-38	79.34384575	up	CST2
-1.230497557	0.97856289	-13.68920432	8.30872E-40	1.91752E-38	79.25571333	down	ADAMTS18
-1.162288947	1.867135304	-13.68409818	8.83104E-40	2.03728E-38	79.19511149	down	PRKCA
1.480787272	2.407055236	13.67184747	1.02213E-39	2.35253E-38	79.04978277	up	CFAP45
-1.114262149	4.727859274	-13.66535131	1.10449E-39	2.54011E-38	78.97275837	down	MDFIC
-1.320825229	2.023519853	-13.66487429	1.11079E-39	2.55361E-38	78.96710351	down	SULT1C4
-1.198618808	4.527440404	-13.66175748	1.15285E-39	2.64929E-38	78.93015821	down	OLFML2A
-1.090331046	3.836190081	-13.64104177	1.47569E-39	3.38201E-38	78.68476157	down	ARHGAP31
-1.404381686	4.462880765	-13.6357893	1.57094E-39	3.59894E-38	78.62258486	down	KIRREL1
-1.091354155	2.45185759	-13.63382132	1.60819E-39	3.68285E-38	78.59929327	down	MECOM
-2.44914493	4.989160973	-13.63030191	1.677E-39	3.83896E-38	78.55764612	down	SNCG
-1.282492621	2.589237502	-13.62801615	1.72326E-39	3.94332E-38	78.53060168	down	ADGRL2
-1.110085297	3.944407519	-13.62256746	1.83871E-39	4.20588E-38	78.46614786	down	PDGFA
-1.618193251	6.711408238	-13.61441333	2.02601E-39	4.62721E-38	78.36972639	down	TAGLN
1.718058432	4.215946122	13.61248605	2.07299E-39	4.73086E-38	78.34694273	up	PTK6
-1.287654026	4.289418699	-13.61096978	2.11071E-39	4.81325E-38	78.32901964	down	ACSL4
-1.093628801	1.208734122	-13.59155294	2.65862E-39	6.04646E-38	78.09963239	down	CPS1
-1.434678951	5.884116709	-13.58648181	2.82369E-39	6.41695E-38	78.03976269	down	CD248
1.211190687	2.061568708	13.58496748	2.87493E-39	6.5309E-38	78.02188779	up	BRIP1
1.088596775	5.025265829	13.57513793	3.23079E-39	7.3337E-38	77.9058969	up	BCL9
1.088992983	6.699994298	13.57326207	3.30353E-39	7.49594E-38	77.88376836	up	ALYREF
1.535290887	3.626839052	13.56824794	3.50605E-39	7.94638E-38	77.82463041	up	LEF1
-1.12163736	5.538825863	-13.56569682	3.61379E-39	8.18744E-38	77.79454812	down	DHRS3
1.28888176	2.225734147	13.56545858	3.62402E-39	8.20748E-38	77.79173899	up	CCNE2
1.069777595	6.80003913	13.56466366	3.65835E-39	8.28209E-38	77.78236638	up	LRRC59
1.020995112	4.671391853	13.55779682	3.96877E-39	8.98141E-38	77.70141913	up	NFKBIE
1.064191728	5.586661485	13.55070112	4.31709E-39	9.76595E-38	77.61780602	up	LPCAT1
1.86931821	2.87096877	13.55005771	4.35014E-39	9.83697E-38	77.61022586	up	SYNDIG1
1.173339144	4.188325609	13.54575052	4.57797E-39	1.03404E-37	77.55948898	up	SMYD3
-1.240080611	5.621741265	-13.53997711	4.90209E-39	1.10641E-37	77.49149946	down	MBNL2
-1.10277625	3.966330021	-13.53813211	5.01041E-39	1.12999E-37	77.46977662	down	MYCBP2
-1.553706443	1.815183928	-13.53726981	5.06185E-39	1.14116E-37	77.45962487	down	NDNF
-1.065346265	2.081056131	-13.52741169	5.68863E-39	1.28052E-37	77.3435992	down	FXYD6
2.329044074	3.578937163	13.52055483	6.16958E-39	1.38774E-37	77.26293393	up	CXCL11
-1.154474557	4.934592799	-13.51243335	6.79184E-39	1.52655E-37	77.16743064	down	SMIM3
1.481832512	1.984831027	13.50561291	7.36241E-39	1.65104E-37	77.08725967	up	HNRNPA1P21
-1.396196158	4.935654895	-13.50413894	7.49185E-39	1.67944E-37	77.06993777	down	PPL
1.988812829	3.827515763	13.50023178	7.84604E-39	1.75684E-37	77.02402824	up	MATN3
1.035141267	3.991243734	13.48737233	9.1337E-39	2.04209E-37	76.87299786	up	SAMD10
-1.124324728	2.418141839	-13.47234416	1.09072E-38	2.43221E-37	76.6966317	down	ARHGAP26
-1.054483996	1.185735485	-13.46897061	1.13503E-38	2.52911E-37	76.65706078	down	MIR222HG
-1.015536177	1.037097953	-13.46493941	1.19032E-38	2.65133E-37	76.60978551	down	TCF15
1.133716341	2.202556194	13.46382784	1.20604E-38	2.68532E-37	76.59675154	up	BLM
1.101262954	1.103945341	13.46296541	1.21837E-38	2.71177E-37	76.5866395	up	LINC00922
1.218104115	2.751276513	13.4624929	1.22518E-38	2.72591E-37	76.58109949	up	ADAMTSL2
-1.395506894	6.226542456	-13.45825298	1.28802E-38	2.86463E-37	76.53139455	down	PLTP
1.016853895	2.922300874	13.4537479	1.3583E-38	3.01868E-37	76.47859376	up	SGO2
-1.108535568	2.408811654	-13.44589692	1.49002E-38	3.30647E-37	76.38660949	down	SACS
-1.07822608	1.284829935	-13.44032451	1.59115E-38	3.52693E-37	76.3213458	down	RNF157
1.110152007	4.553704062	13.44021281	1.59324E-38	3.53026E-37	76.32003789	up	RABEP2
1.386528658	2.457027081	13.43601834	1.67395E-38	3.70496E-37	76.27092603	up	AL353572.4
-2.164942104	4.774870319	-13.43068979	1.78238E-38	3.94053E-37	76.20855218	down	COL14A1
2.288290427	2.608520236	13.43045367	1.78734E-38	3.95004E-37	76.20578861	up	H2AC13
-1.219854539	2.840245519	-13.42360213	1.93751E-38	4.27872E-37	76.1256153	down	GDPD5
-1.31936889	2.733756969	-13.4186297	2.05429E-38	4.52821E-37	76.0674494	down	UST
2.034003502	6.561634887	13.41520387	2.1388E-38	4.71099E-37	76.02738459	up	GPRC5A
1.097460213	1.824810155	13.41346556	2.183E-38	4.803E-37	76.00705798	up	AL096828.3
-1.087043859	5.150596956	-13.41331971	2.18675E-38	4.80947E-37	76.00535264	down	ESAM
2.988590843	3.221576465	13.40864153	2.31047E-38	5.07406E-37	75.95065959	up	MMP1
-1.40103361	6.942524011	-13.40102241	2.52704E-38	5.54355E-37	75.86161407	down	SERPING1
-1.115743582	2.176936491	-13.4008325	2.53269E-38	5.55389E-37	75.85939509	down	SRP14P4
-2.453908161	2.720632959	-13.39808077	2.61597E-38	5.73438E-37	75.82724493	down	C7
-1.086602468	1.357225621	-13.39775394	2.62604E-38	5.75221E-37	75.82342672	down	ARHGEF4
-1.600775177	1.946587652	-13.39582293	2.68633E-38	5.88211E-37	75.80086885	down	CYP39A1
-1.04287911	5.451916915	-13.39513228	2.70822E-38	5.92787E-37	75.79280131	down	SEPTIN10
1.082027809	1.867763285	13.39188451	2.8136E-38	6.15624E-37	75.75486817	up	HASPIN
1.336786531	5.141385515	13.39125049	2.83464E-38	6.2E-37	75.74746382	up	TMEM125
-1.094192133	0.698142736	-13.39017008	2.87085E-38	6.2746E-37	75.73484682	down	LINC02515
1.577403023	6.726087785	13.38988045	2.88064E-38	6.29367E-37	75.73146462	up	CREB3L4
-1.289143004	4.85072532	-13.38950504	2.89338E-38	6.31917E-37	75.72708088	down	ECHDC3
-2.228339891	4.915782974	-13.38790102	2.94842E-38	6.43467E-37	75.70835138	down	LAMB3
2.292594941	9.379606822	13.37856414	3.29018E-38	7.17262E-37	75.5993612	up	IFI6
-1.196656179	3.536231075	-13.3771943	3.34353E-38	7.28359E-37	75.58337576	down	KCNJ8
-1.050243901	2.847954997	-13.37089118	3.60034E-38	7.83727E-37	75.5098366	down	LRRC8C
1.793354722	6.707215009	13.36925969	3.66995E-38	7.98587E-37	75.4908061	up	COL5A1
-1.034726697	5.693023184	-13.35781614	4.19734E-38	9.11012E-37	75.3573713	down	PGM1
-1.707271841	4.275069818	-13.35559388	4.30818E-38	9.34387E-37	75.33146894	down	FOLR2
-1.010562151	2.241561091	-13.35103234	4.54491E-38	9.85371E-37	75.27831064	down	KLHDC1
-1.04747612	2.142118292	-13.34073971	5.1277E-38	1.11011E-36	75.15841418	down	PRX
1.16700961	6.836124244	13.34008632	5.16711E-38	1.11823E-36	75.15080527	up	CYB561
-1.075045874	4.515563459	-13.33717242	5.34658E-38	1.15665E-36	75.11687572	down	MXRA7
1.106133813	1.603907605	13.33567691	5.44109E-38	1.17624E-36	75.0994641	up	AL121906.2
-1.210460064	2.105859562	-13.33199494	5.6809E-38	1.22763E-36	75.05660257	down	RNU6-415P
-1.08584705	4.632008379	-13.3280255	5.95124E-38	1.28418E-36	75.01040462	down	CTNNAL1
1.175490595	6.670965843	13.32340298	6.28222E-38	1.35315E-36	74.95661868	up	ABRACL
-1.262762862	2.081881712	-13.31456602	6.96681E-38	1.49897E-36	74.85383411	down	AC092645.1
-1.229642949	2.71814865	-13.31437072	6.98275E-38	1.50186E-36	74.8515631	down	RBPMS2
1.220132905	1.195066344	13.30716616	7.59683E-38	1.63157E-36	74.76780382	up	SLC24A2
-1.222035711	0.581744768	-13.30377954	7.90377E-38	1.69688E-36	74.72844321	down	ALDH3A1
1.24684056	5.503280326	13.29028118	9.25478E-38	1.98479E-36	74.57163432	up	BOP1
-1.156029717	4.566847781	-13.29003736	9.28119E-38	1.98917E-36	74.56880304	down	TEAD1
-1.040228696	2.317231654	-13.28682362	9.63634E-38	2.06289E-36	74.53148747	down	STON1
1.070533088	1.804043778	13.28566303	9.7679E-38	2.0903E-36	74.51801315	up	AC105219.3
-1.147350744	4.423047667	-13.28391772	9.96911E-38	2.13259E-36	74.49775201	down	ARRDC4
-1.774786798	3.364997069	-13.2753146	1.10228E-37	2.35546E-36	74.39790856	down	MT1L
1.324110409	3.417095451	13.2741874	1.11688E-37	2.38581E-36	74.38483053	up	SIX4
-1.041593604	4.052777415	-13.26761313	1.20597E-37	2.57334E-36	74.30857033	down	DIPK1A
-1.747371373	4.969307337	-13.26687759	1.21637E-37	2.59459E-36	74.30003994	down	WLS
-1.232197179	1.040950532	-13.26469574	1.24774E-37	2.65864E-36	74.27473824	down	MIR10B
1.443117287	4.118172757	13.26406312	1.25699E-37	2.67738E-36	74.26740272	up	N4BP3
-1.838846123	2.058121599	-13.2492993	1.4932E-37	3.1703E-36	74.09628302	down	CTSG
-1.483621475	2.369656237	-13.24225381	1.62102E-37	3.43308E-36	74.01467283	down	TPPP
-1.138531119	1.53943164	-13.23775745	1.70822E-37	3.6139E-36	73.96260703	down	TLL1
1.0346141	4.90218994	13.23334993	1.79823E-37	3.80296E-36	73.9115829	up	SIPA1L3
-1.749239823	4.017413501	-13.2287222	1.89781E-37	4.00644E-36	73.85802313	down	EDN1
-1.438146339	1.047899814	-13.21297298	2.27968E-37	4.80067E-36	73.67585238	down	TRDJ1
1.084567885	5.498218471	13.20903716	2.3865E-37	5.02382E-36	73.63035236	up	TMEM141
2.059199167	4.314772843	13.20505388	2.49968E-37	5.25834E-36	73.58431396	up	H4C8
-1.20974948	4.851821309	-13.20469789	2.51005E-37	5.27829E-36	73.58019999	down	LAMA4
-1.010883296	0.906933642	-13.20276023	2.56725E-37	5.39477E-36	73.55780897	down	AC015712.6
-1.507145805	6.487104584	-13.19899569	2.68212E-37	5.63417E-36	73.51431404	down	ZFP36L2
1.853506133	7.096787995	13.19243106	2.89481E-37	6.07236E-36	73.43848971	up	STARD10
1.298201927	1.464342959	13.18941699	2.998E-37	6.28439E-36	73.40368535	up	TDO2
1.219701178	5.665904887	13.18244331	3.25102E-37	6.81235E-36	73.32318112	up	SLC39A11
-2.759100796	2.795728812	-13.1627311	4.08701E-37	8.54305E-36	73.09579642	down	PI15
-1.854876266	1.67653867	-13.15055338	4.70705E-37	9.81495E-36	72.95545173	down	PRG4
-1.554324633	3.981114807	-13.14127231	5.24171E-37	1.09221E-35	72.84855575	down	LGR4
-1.655301836	3.03090273	-13.14012182	5.31206E-37	1.10571E-35	72.8353088	down	SOCS2
-1.399753051	3.055506235	-13.13681828	5.51934E-37	1.14805E-35	72.79727598	down	ANKRD65
-1.364168741	4.320382488	-13.1236488	6.42877E-37	1.33348E-35	72.64573114	down	C1QTNF1
1.038407654	6.113125305	13.11602957	7.02148E-37	1.45439E-35	72.55810677	up	FLYWCH2
1.452133233	7.527670848	13.10964619	7.5597E-37	1.56424E-35	72.4847248	up	MAL2
-1.49801165	3.387955731	-13.10764754	7.73651E-37	1.60027E-35	72.46175431	down	SEMA5A
-1.500157732	5.425993328	-13.10735998	7.76229E-37	1.60504E-35	72.45844962	down	ACKR3
-1.036333988	0.522614601	-13.10603645	7.88203E-37	1.62867E-35	72.44323992	down	AC004637.1
1.148404442	1.544024726	13.10268728	8.1933E-37	1.69122E-35	72.40475743	up	IL21R
-1.630931407	4.76623787	-13.10078788	8.37524E-37	1.72758E-35	72.3829363	down	GAS1
-2.560493274	1.646968332	-13.09832882	8.61677E-37	1.77678E-35	72.35468907	down	ALB
-1.126795137	1.17020046	-13.07767798	1.09387E-36	2.25011E-35	72.11763078	down	C13orf46
1.022546201	3.86906454	13.07566484	1.1196E-36	2.30222E-35	72.0945364	up	IKBKE
1.221865751	3.055389003	13.06384922	1.28318E-36	2.63405E-35	71.95904356	up	FOXO6
1.025024153	3.619539609	13.05959169	1.34778E-36	2.76284E-35	71.91024409	up	WDR76
1.074191069	2.451643688	13.05043005	1.49798E-36	3.06755E-35	71.80527475	up	MXD3
1.147625564	4.374855192	13.04820428	1.53691E-36	3.1462E-35	71.77978148	up	OVOL2
-1.085936262	4.64955314	-13.048054	1.53958E-36	3.15057E-35	71.77806036	down	SPART
1.008123969	5.640286771	13.0456665	1.58254E-36	3.23736E-35	71.75071856	up	ANAPC11
-1.763107934	3.745000463	-13.04418919	1.60971E-36	3.29182E-35	71.73380215	down	ADM
-1.046669185	4.835365468	-13.04178876	1.65486E-36	3.38299E-35	71.70631846	down	MXI1
-1.554838471	1.425490236	-13.04118141	1.66649E-36	3.40558E-35	71.69936525	down	COL4A6
-1.049625898	2.282727928	-13.03847059	1.71936E-36	3.51001E-35	71.66833332	down	INTS6L
1.184763711	3.052300654	13.03816605	1.7254E-36	3.52114E-35	71.66484749	up	TYMS
1.038361279	5.20854999	13.0351274	1.78687E-36	3.64533E-35	71.63006922	up	ARRDC1
-2.061483361	4.832169248	-13.02234275	2.07027E-36	4.21192E-35	71.48381256	down	RASD1
-1.089783455	1.797812441	-13.01555948	2.23837E-36	4.54923E-35	71.40625584	down	AL049838.1
1.726617689	2.656151988	13.01036787	2.37613E-36	4.82592E-35	71.34691812	up	CEMIP
-1.005769784	1.32719422	-13.00598226	2.49906E-36	5.07211E-35	71.29680668	down	SNCAIP
1.008356304	4.332448576	13.00303011	2.58535E-36	5.24367E-35	71.26308155	up	RMI1
1.202453473	4.731701612	13.000276	2.66852E-36	5.40867E-35	71.23162414	up	ABHD17C
-1.203495411	1.430989678	-12.99984733	2.6817E-36	5.43354E-35	71.22672828	down	FAM166B
1.569229404	2.166402459	12.99695968	2.77221E-36	5.61496E-35	71.19375178	up	ARTN
-1.116017711	4.556050324	-12.99578856	2.80978E-36	5.68722E-35	71.18037936	down	KDR
1.265756477	4.69355855	12.99141494	2.95461E-36	5.9763E-35	71.13044726	up	CAMSAP3
-1.063989618	1.374312641	-12.98939182	3.02409E-36	6.1106E-35	71.10735433	down	AC072022.2
-1.504530807	1.876601627	-12.98892277	3.04043E-36	6.14153E-35	71.10200077	down	NR4A3
1.038883454	7.628691699	12.98201307	3.29158E-36	6.64658E-35	71.02315262	up	SEPHS2
-1.165724915	4.678568411	-12.9794195	3.39109E-36	6.84286E-35	70.99356498	down	PELI1
-1.123457937	3.15538293	-12.97643526	3.50929E-36	7.07897E-35	70.95952609	down	IRAG1
-1.155842399	1.06277635	-12.96588469	3.96102E-36	7.98208E-35	70.83923179	down	CNGA1
-1.252805032	2.66945693	-12.9638811	4.05313E-36	8.15939E-35	70.81639587	down	SATB1
-1.274426041	1.802358688	-12.9635975	4.06633E-36	8.1832E-35	70.81316382	down	GSTM2
1.112820583	5.932048047	12.95313496	4.58473E-36	9.21707E-35	70.69396256	up	PAXX
1.167177813	1.171870546	12.95199781	4.64489E-36	9.33486E-35	70.68101123	up	SPATA20P1
2.402176266	5.518303264	12.94914969	4.79904E-36	9.64141E-35	70.64857694	up	MMP9
1.301781702	2.109102974	12.94803883	4.86054E-36	9.76165E-35	70.63592806	up	TUBA5P
-1.12307283	0.884207866	-12.94555265	5.00102E-36	1.00404E-34	70.60762184	down	NTRK3
-1.237027521	5.439044366	-12.94406104	5.08724E-36	1.021E-34	70.59064121	down	TUBB6
-1.43514639	2.709200946	-12.93705084	5.51267E-36	1.10527E-34	70.51085635	down	TRIM2
-1.014749257	5.093169508	-12.92692776	6.19021E-36	1.24027E-34	70.39570101	down	KANK2
-1.262908357	2.378781484	-12.92278866	6.49054E-36	1.29914E-34	70.34863625	down	PCDHB4
-1.165853552	3.850015464	-12.92210878	6.54124E-36	1.30884E-34	70.34090666	down	RPS6KA3
-1.473914314	2.020145274	-12.89241237	9.1861E-36	1.83004E-34	70.00358586	down	MT-TF
1.289690963	1.308017452	12.88825159	9.63326E-36	1.9172E-34	69.95637086	up	PLAC1
1.214752907	5.644757379	12.8723522	1.15506E-35	2.29341E-34	69.77605735	up	GRHL2
2.543696561	8.215337298	12.85334439	1.43467E-35	2.84289E-34	69.56071426	up	S100A14
-1.537797428	2.645369411	-12.84715834	1.53947E-35	3.04852E-34	69.49068357	down	DOC2B
1.713520136	3.212491505	12.82804495	1.91383E-35	3.776E-34	69.2744686	up	SRMS
-1.316689299	2.475261122	-12.82544208	1.97137E-35	3.88695E-34	69.24504343	down	PDE9A
1.540156914	2.085167636	12.82398657	2.00429E-35	3.95055E-34	69.22859097	up	RIPPLY3
1.134067877	6.815796266	12.81743319	2.15944E-35	4.25353E-34	69.15453221	up	CANT1
1.645783336	8.467075394	12.81695806	2.17114E-35	4.27516E-34	69.14916386	up	SLC9A3R1
1.009613479	7.801569782	12.80630854	2.45063E-35	4.82072E-34	69.0288803	up	PFDN2
-1.017264713	0.743711165	-12.79847718	2.67874E-35	5.26769E-34	68.9404758	down	HPD
-1.545395974	4.255944408	-12.79298457	2.85122E-35	5.60129E-34	68.87849709	down	CPXM2
-1.463125516	2.07206031	-12.78852378	2.99938E-35	5.89042E-34	68.82817638	down	CPAMD8
1.980382916	4.186685637	12.78448959	3.13996E-35	6.16243E-34	68.78267956	up	H2BC4
-1.121960571	1.579930105	-12.78204017	3.22849E-35	6.32992E-34	68.75506082	down	HOXA10
-1.279431583	3.19523569	-12.78159719	3.24477E-35	6.35973E-34	68.75006635	down	GNG7
1.298191587	4.292572345	12.76715533	3.82248E-35	7.47725E-34	68.58731209	up	SYNE4
-1.057530957	2.524424215	-12.76051867	4.12124E-35	8.05369E-34	68.51256672	down	CPNE8
1.11366567	1.611877655	12.75855696	4.21391E-35	8.23208E-34	68.49047866	up	AP000251.1
1.452873914	7.306626276	12.73439699	5.54034E-35	1.07808E-33	68.21866055	up	SERINC2
1.050277894	2.32947317	12.71892976	6.59988E-35	1.28257E-33	68.04484969	up	AC108860.2
1.055420815	2.008201436	12.71779086	6.68544E-35	1.29878E-33	68.03205788	up	FANCA
-1.453627656	1.194338462	-12.70945852	7.34581E-35	1.42474E-33	67.93849799	down	BCHE
-1.152612493	4.867874462	-12.69686546	8.46897E-35	1.64043E-33	67.79718582	down	TIPARP
1.012479737	4.474166467	12.69128891	9.01941E-35	1.74592E-33	67.73464329	up	BCL2L12
-1.333166371	4.481546689	-12.68988611	9.16339E-35	1.77206E-33	67.71891387	down	ACADS
1.005685181	0.951516659	12.68536164	9.64353E-35	1.86309E-33	67.66819046	up	LINC01705
1.987770974	3.252558405	12.68287112	9.91842E-35	1.91495E-33	67.64027545	up	HOXC13
-1.070466395	4.844966297	-12.67956855	1.0295E-34	1.98637E-33	67.60326505	down	NRP1
-1.38782958	3.231068408	-12.67503678	1.0835E-34	2.08852E-33	67.5524917	down	GSPT2
-1.164522072	0.972239839	-12.67180898	1.12367E-34	2.16454E-33	67.5163363	down	CNR1
-1.856884531	3.855101855	-12.66087356	1.27109E-34	2.44774E-33	67.39389856	down	ANXA3
-3.124656617	2.025613703	-12.65847911	1.30586E-34	2.51306E-33	67.36710008	down	TAT
-1.044695518	2.578407118	-12.65248005	1.39717E-34	2.6853E-33	67.29997623	down	PRICKLE2
1.492791133	3.681145818	12.64819879	1.46618E-34	2.81704E-33	67.25208797	up	C9orf116
-1.011068596	1.229401153	-12.6469041	1.48772E-34	2.85656E-33	67.23760862	down	COLCA2
1.258631387	5.232291961	12.63602574	1.68152E-34	3.21828E-33	67.11599376	up	TMEM97
-1.371585599	5.440117427	-12.63538778	1.69363E-34	3.23938E-33	67.10886422	down	NES
-3.761374391	5.586731993	-12.63344635	1.73103E-34	3.30985E-33	67.08716928	down	KRT14
1.344098286	1.900818266	12.63142607	1.77083E-34	3.38377E-33	67.06459588	up	CAMK2N2
-1.004545718	5.98269496	-12.62254627	1.95682E-34	3.73555E-33	66.96541156	down	VAMP2
-1.029788939	4.495241639	-12.61180585	2.2079E-34	4.20407E-33	66.84551652	down	THRA
1.082109452	4.063089409	12.60523819	2.37697E-34	4.5202E-33	66.77224069	up	PPP1R35
-1.302181085	4.001481484	-12.59339607	2.715E-34	5.16136E-33	66.64019159	down	PDZRN3
1.091264414	2.447343203	12.59165703	2.76851E-34	5.26141E-33	66.62080795	up	DDIAS
1.012776539	4.457264112	12.58928275	2.84327E-34	5.40175E-33	66.59434718	up	CDKN2D
2.175342737	4.576595055	12.58855682	2.86652E-34	5.44419E-33	66.58625761	up	RAMP1
-1.840544879	2.518902936	-12.56524205	3.72299E-34	7.04605E-33	66.32663628	down	TUBB2B
-1.13320564	2.194624155	-12.56216357	3.85364E-34	7.28867E-33	66.29238368	down	ZNF423
-1.15643418	2.658933892	-12.5558456	4.13623E-34	7.81321E-33	66.22210735	down	HAAO
-1.036918618	1.750389155	-12.54972671	4.42954E-34	8.35929E-33	66.15407136	down	TBX18
-1.49527547	1.45364409	-12.53982435	4.94864E-34	9.32709E-33	66.04402132	down	SLC35F3
-1.795592739	2.291384954	-12.53580729	5.17609E-34	9.74959E-33	65.99939672	down	WNT11
1.160187812	5.024742671	12.53546666	5.19585E-34	9.78371E-33	65.99561325	up	ESRP2
-1.024108308	2.247945813	-12.5241511	5.89662E-34	1.10857E-32	65.86997361	down	RASGRF2
-1.066587434	0.429023956	-12.52177055	6.05561E-34	1.13774E-32	65.84355288	down	NEUROG2
1.056007666	4.591663379	12.51521698	6.51567E-34	1.22263E-32	65.77083768	up	PIGQ
-1.738794551	5.554588778	-12.5133757	6.65107E-34	1.24764E-32	65.750413	down	CCDC80
-1.121285832	4.535067317	-12.50913785	6.97344E-34	1.3077E-32	65.70341292	down	EPS8
1.749189452	4.985326154	12.50905133	6.98018E-34	1.30855E-32	65.70245347	up	METRN
-1.027616129	3.576573584	-12.50743195	7.10755E-34	1.33159E-32	65.68449699	down	RCAN2
-1.082809485	1.476433387	-12.50259516	7.5019E-34	1.40458E-32	65.63087507	down	AF131215.6
-2.50981218	2.190316723	-12.50031921	7.69491E-34	1.44027E-32	65.6056489	down	KLK7
1.523121757	1.62416286	12.49925071	7.78722E-34	1.45709E-32	65.59380698	up	H2BC17
-1.360097829	4.025295487	-12.48660186	8.96738E-34	1.67527E-32	65.45368346	down	MAP1B
1.228562733	2.621412738	12.48232976	9.40488E-34	1.75315E-32	65.40638204	up	PRR7
-1.034272093	5.115265403	-12.46294141	1.16727E-33	2.17181E-32	65.19186885	down	SGCB
-1.427723119	2.188065492	-12.46151927	1.1859E-33	2.20509E-32	65.17614446	down	EPHB6
-1.107563607	1.265440141	-12.4527575	1.3074E-33	2.42796E-32	65.07929733	down	MPPED2
-1.214733835	1.452705016	-12.44500617	1.42515E-33	2.64499E-32	64.99366316	down	ZNF727
-1.509268444	3.121194131	-12.44016377	1.50401E-33	2.7896E-32	64.94018681	down	LDHD
-1.064988543	0.968778163	-12.4350843	1.59139E-33	2.94799E-32	64.88410987	down	AC007743.1
-1.055992759	0.707482315	-12.43376589	1.61488E-33	2.99058E-32	64.86955761	down	SNORD93
2.906341656	3.933920297	12.42850883	1.71205E-33	3.16657E-32	64.81154344	up	TNNT1
1.101098269	5.260057946	12.42820262	1.71788E-33	3.17637E-32	64.8081649	up	KDF1
-2.045611954	1.789289462	-12.42472635	1.78553E-33	3.29633E-32	64.76981381	down	MUC15
-1.486174691	5.074887253	-12.42146288	1.85145E-33	3.41589E-32	64.73381802	down	BHLHE41
-1.335449327	4.321998165	-12.41948363	1.8926E-33	3.48965E-32	64.71199069	down	NCOA7
1.07123003	3.458466949	12.4186343	1.91053E-33	3.52162E-32	64.70262498	up	RAB11FIP4
-1.190807351	4.968876507	-12.41531743	1.98221E-33	3.65035E-32	64.6660542	down	RNF145
1.828227302	3.605516927	12.41149208	2.0682E-33	3.80753E-32	64.62388647	up	MAPK8IP2
1.276697546	2.387305664	12.40765644	2.15815E-33	3.9719E-32	64.58161543	up	CYSRT1
-1.143404961	3.603114377	-12.40513569	2.21937E-33	4.08204E-32	64.55384082	down	ETV5
-1.18418526	2.956487062	-12.40403199	2.24672E-33	4.12978E-32	64.54168118	down	VSTM4
-1.534770789	5.978202756	-12.39812919	2.39876E-33	4.40516E-32	64.47666351	down	MFGE8
1.069388591	5.682507223	12.39739246	2.41844E-33	4.439E-32	64.46855023	up	TRAF4
1.358015615	4.290959387	12.39642789	2.44445E-33	4.48215E-32	64.45792861	up	MCM2
1.024816287	3.664972591	12.38899562	2.65442E-33	4.86264E-32	64.37610715	up	ADCK5
-1.035738903	1.915746446	-12.38671808	2.72228E-33	4.98389E-32	64.35104142	down	AC083843.2
-1.120585723	1.619629675	-12.38330481	2.82723E-33	5.17284E-32	64.31348306	down	ZDBF2
1.333414525	3.547899808	12.37448782	3.11731E-33	5.69833E-32	64.21650146	up	SORD
1.183786965	1.809884108	12.35987471	3.66467E-33	6.68449E-32	64.05588439	up	AC009005.1
1.797773884	2.377105795	12.35487521	3.87308E-33	7.05596E-32	64.00096731	up	CLPSL2
-1.018817016	4.090362018	-12.353999	3.9108E-33	7.1225E-32	63.99134438	down	RPS6KA2
-1.173233113	3.948965486	-12.35213048	3.99246E-33	7.26677E-32	63.97082515	down	FMNL2
1.11369824	4.001589269	12.34743206	4.20538E-33	7.63793E-32	63.91924005	up	AC092718.4
-1.182554614	1.316884219	-12.34533233	4.30414E-33	7.81492E-32	63.89619146	down	ELOVL3
-1.841044861	2.452020882	-12.33125511	5.02856E-33	9.10519E-32	63.74174612	down	ADCY5
1.812997003	4.574616085	12.31857354	5.78432E-33	1.04387E-31	63.60273049	up	CAPS
-1.259992558	1.444398137	-12.31453601	6.04787E-33	1.09043E-31	63.55849445	down	LINC02635
1.170057756	3.855074627	12.31327186	6.13281E-33	1.10508E-31	63.54464645	up	MICAL2
1.22080546	1.564395878	12.31303457	6.14889E-33	1.10764E-31	63.54204718	up	SYNGR3
-1.089053593	1.161048392	-12.31128405	6.26879E-33	1.12855E-31	63.52287347	down	AC009549.1
1.780538069	3.661892524	12.30971256	6.37841E-33	1.14794E-31	63.50566253	up	HSH2D
-1.713583882	3.790737777	-12.30775547	6.5176E-33	1.17228E-31	63.48423081	down	ABLIM3
-1.580013043	5.605982553	-12.29892771	7.18389E-33	1.29095E-31	63.38759292	down	C1orf115
-1.154809316	3.827149313	-12.29558418	7.45358E-33	1.3382E-31	63.35100526	down	RRAS2
-1.310506842	4.369220957	-12.29500355	7.50142E-33	1.34557E-31	63.34465229	down	CFH
1.565418819	5.134088412	12.29371706	7.60853E-33	1.36396E-31	63.33057702	up	BIK
1.23011231	2.384054612	12.29186052	7.76578E-33	1.39173E-31	63.31026699	up	AC009686.2
-1.009287213	1.198028475	-12.28995084	7.9309E-33	1.42046E-31	63.28937809	down	PCDHGA2
-2.172848796	1.772541424	-12.28895176	8.01868E-33	1.43575E-31	63.27845082	down	SLC6A14
-1.985200905	2.195193409	-12.28555262	8.3246E-33	1.48963E-31	63.2412782	down	LGR6
-1.269487104	3.201420588	-12.28373576	8.49285E-33	1.51882E-31	63.22141254	down	ZDHHC2
1.433175235	1.682079435	12.27568103	9.28041E-33	1.65767E-31	63.13336935	up	KREMEN2
1.875114571	5.470534163	12.27344622	9.51152E-33	1.69844E-31	63.10894943	up	SLC7A5
-1.248978363	0.880642217	-12.27326227	9.53079E-33	1.70137E-31	63.10693956	down	ADRB1
-1.198389899	4.678039898	-12.27178049	9.68748E-33	1.72882E-31	63.09075016	down	OGFRL1
-1.058006304	2.799857509	-12.271369	9.73145E-33	1.73615E-31	63.08625465	down	TMCC3
-3.514030942	5.414032577	-12.26240789	1.07397E-32	1.9143E-31	62.98838403	down	KRT5
1.218153264	3.846829625	12.25751795	1.1333E-32	2.01944E-31	62.93500111	up	COMTD1
-1.280880749	2.144579094	-12.25559477	1.15751E-32	2.06198E-31	62.91401056	down	IRAK3
-2.370819509	3.350695698	-12.25289201	1.19242E-32	2.12288E-31	62.88451554	down	TRIM29
-1.090210265	1.097096656	-12.24751592	1.26499E-32	2.25006E-31	62.82586188	down	SNRPGP4
-1.407633851	0.925680595	-12.24135547	1.35356E-32	2.40617E-31	62.75867559	down	SLC4A4
-1.031174535	2.528956057	-12.22679008	1.58827E-32	2.81749E-31	62.59992956	down	PRRG1
1.181435329	4.188874286	12.22111648	1.69027E-32	2.99487E-31	62.53813387	up	PCAT6
1.859340448	2.04012949	12.21680648	1.7721E-32	3.13891E-31	62.4912053	up	FOXD3-AS1
-1.585782722	1.977985004	-12.21315146	1.84456E-32	3.26337E-31	62.45141849	down	TPTEP1
-2.745453056	2.283666329	-12.21133878	1.88158E-32	3.32788E-31	62.43168996	down	OLFM4
1.245518579	5.586996957	12.20712221	1.97059E-32	3.48323E-31	62.38580726	up	SLC2A1
-1.251264619	0.766259516	-12.2046753	2.02414E-32	3.57577E-31	62.35918688	down	AP003306.1
-1.023736403	1.545224687	-12.20210903	2.08187E-32	3.67447E-31	62.33127245	down	BTBD11
-1.069845537	3.414918495	-12.19412626	2.2721E-32	4.00547E-31	62.24446971	down	LPIN1
1.405993447	3.238495721	12.18389546	2.54137E-32	4.4775E-31	62.13328758	up	SMKR1
1.731954212	5.354163342	12.1836518	2.54816E-32	4.4868E-31	62.13064058	up	CREB3L1
-1.129498171	6.533133576	-12.16648417	3.0745E-32	5.39759E-31	61.94424057	down	LAMC1
-1.040331168	4.78060019	-12.16458373	3.13904E-32	5.50601E-31	61.92361894	down	TCN2
-1.77490068	2.129665807	-12.15044092	3.66354E-32	6.41466E-31	61.77023526	down	CCL13
1.164291869	1.253079306	12.14936329	3.70691E-32	6.48868E-31	61.7585537	up	AC112721.2
-1.105480527	4.526303464	-12.14845775	3.74375E-32	6.54737E-31	61.74873823	down	RBPMS
1.067971229	6.523609139	12.14712273	3.79872E-32	6.6396E-31	61.73426866	up	FAM102A
-1.180828342	2.483324477	-12.1457339	3.85675E-32	6.7351E-31	61.71921709	down	EPHA4
-1.108294486	4.221358773	-12.14198049	4.01805E-32	7.01013E-31	61.67854588	down	PC
1.942933226	2.514659229	12.13515752	4.32863E-32	7.54362E-31	61.604639	up	HOXC11
-1.395772432	5.325561849	-12.13339167	4.41283E-32	7.68584E-31	61.5855165	down	FZD7
-1.02176598	4.775351892	-12.13063632	4.54746E-32	7.91107E-31	61.55568298	down	OSBPL1A
-1.278900236	0.982001411	-12.1302036	4.56898E-32	7.94617E-31	61.55099818	down	OXGR1
1.251685835	1.635405017	12.12417379	4.87949E-32	8.47379E-31	61.48573095	up	H2BC6
-1.221118345	2.184915134	-12.12058563	5.07413E-32	8.80923E-31	61.44690443	down	ZNF662
1.322768518	6.620652364	12.11992463	5.11082E-32	8.86775E-31	61.43975297	up	SIAH2
-1.421536563	4.349645011	-12.1174267	5.25186E-32	9.10185E-31	61.41273006	down	PARM1
-1.273436708	4.500749938	-12.116143	5.32584E-32	9.22737E-31	61.39884445	down	FILIP1L
-2.938789403	3.088258082	-12.11578382	5.34673E-32	9.26086E-31	61.39495952	down	KLK5
1.327239276	2.765347502	12.11098298	5.63382E-32	9.74109E-31	61.3430413	up	ANKRD22
-1.519738443	1.1638029	-12.10544052	5.98437E-32	1.03412E-30	61.28312303	down	ATP13A5
-1.239009646	3.261804438	-12.08641996	7.36062E-32	1.26825E-30	61.0776602	down	PHLDB2
-2.106622603	1.419940901	-12.08424368	7.5369E-32	1.29825E-30	61.05416785	down	GSTA1
-1.111597972	0.815032497	-12.08262741	7.67053E-32	1.3205E-30	61.03672287	down	TAC1
-1.325150522	1.575293223	-12.08152578	7.76296E-32	1.33564E-30	61.02483359	down	MRAP2
1.264569184	1.766485505	12.08080517	7.82402E-32	1.34498E-30	61.01705697	up	CRACD
1.076401998	4.578472598	12.07813508	8.05445E-32	1.38379E-30	60.98824517	up	SDSL
-1.318570979	1.716166381	-12.07604903	8.23917E-32	1.4143E-30	60.965739	down	PIP5K1B
-1.401375245	1.365003393	-12.06794139	8.99794E-32	1.54276E-30	60.87829555	down	RSPO1
-1.309897638	4.009344337	-12.06590439	9.19925E-32	1.57591E-30	60.85633314	down	DKK3
-1.109294468	1.920869736	-12.06548668	9.24109E-32	1.58262E-30	60.85182994	down	DSEL
-2.516079802	3.419851591	-12.06028157	9.77848E-32	1.67369E-30	60.79572454	down	DEFB1
-1.006445561	0.872081742	-12.05622848	1.02184E-31	1.74747E-30	60.75204991	down	ST8SIA2
-2.042288306	2.594096361	-12.01746335	1.55561E-31	2.65037E-30	60.33491587	down	HRCT1
-1.03859316	1.741915928	-12.01440929	1.6079E-31	2.7379E-30	60.30209758	down	MPP6
1.074219264	2.331723678	12.01302573	1.63217E-31	2.77763E-30	60.28723229	up	AC104667.2
1.041093032	3.584144196	12.01089334	1.67028E-31	2.84167E-30	60.26432405	up	SPAG1
-1.236575854	3.821609475	-12.00857633	1.71269E-31	2.91299E-30	60.23943614	down	NT5E
-1.06238517	1.094068293	-11.99385569	2.0083E-31	3.40409E-30	60.08140418	down	SLC2A12
1.381387995	3.554068564	11.99352266	2.01554E-31	3.41539E-30	60.07783074	up	PRRT3
-1.102506608	1.381046099	-11.98097191	2.30832E-31	3.90261E-30	59.94321746	down	L3MBTL4
-1.203644647	2.984156262	-11.9624624	2.81889E-31	4.74825E-30	59.74489673	down	RASL11A
1.993493311	3.931186443	11.95600377	3.02228E-31	5.08797E-30	59.67575262	up	H2BC8
1.129951797	7.008349708	11.95409712	3.08507E-31	5.19073E-30	59.65534628	up	TSTD1
1.647876995	2.422950278	11.95046356	3.20833E-31	5.39201E-30	59.61646432	up	H2BC9
1.26336383	5.355421256	11.94791749	3.29761E-31	5.54049E-30	59.58922506	up	LOXL1
[truncated: 750 more rows]
