# Supplementary material for: Deciphering the Overlapping Immune Mechanism Between Depression and Breast Cancer
Source: Int J Mol Sci. 2025 May 29;26(11):5229. doi: 10.3390/ijms26115229 (PMC12155333; doi:10.3390/ijms26115229)
Supplement: Supplementary file 1 [file ijms-26-05229-s001.zip › DEP-DEGs.csv]

logFC	AveExpr	t	P.Value	adj.P.Val	B	group	gene
-0.684111587	-2.624403075	-6.378553816	3.49239E-07	0.00938366	6.414907685	down	URB1
0.501428755	3.615612403	5.910533553	1.35738E-06	0.00938366	5.200905541	up	NIPA2
0.51373512	0.458443671	5.659391563	2.82441E-06	0.00938366	4.542985076	up	PCGF3
-0.666235757	0.24904643	-5.644509363	2.94993E-06	0.00938366	4.503893746	down	RLTPR
-0.67438763	-2.034449667	-5.625146435	3.12165E-06	0.00938366	4.453018099	down	CNKSR1
-0.548824867	-0.222412616	-5.493847387	4.58239E-06	0.00938366	4.107643894	down	CEP68
-1.11839757	-4.54846707	-5.428023624	5.55525E-06	0.00938366	3.93428766	down	SPDYE8P
-0.503159293	-0.503257409	-5.412616377	5.81134E-06	0.00938366	3.89369448	down	SZT2
-0.559829338	1.350258067	-5.370586564	6.57159E-06	0.00938366	3.782933467	down	LOC100507153
-0.562054865	-1.295382485	-5.325079005	7.50728E-06	0.00938366	3.662971931	down	TP53
-0.661204839	1.156688854	-5.320786618	7.60214E-06	0.00938366	3.651655289	down	XLOC_000390
0.529743075	5.420629069	5.309907716	7.84794E-06	0.00938366	3.622972626	up	PSMD4
-0.618275317	-2.367043331	-5.242553347	9.55676E-06	0.010865816	3.445364876	down	LOC283693
-0.796363552	-1.810273752	-5.195659088	1.09614E-05	0.01172134	3.321695264	down	LOC100130231
0.514181574	1.784859732	5.155865983	1.23137E-05	0.011819555	3.216754075	up	ATP6V1D
0.563341077	0.016984701	5.136438438	1.30331E-05	0.011819555	3.165523078	up	FPGT
-0.834997106	-2.595678642	-5.03370889	1.75948E-05	0.013044888	2.894691868	down	XLOC_l2_001953
0.578447334	5.554325774	4.986497555	2.01945E-05	0.013783841	2.770289463	up	KCTD12
-0.509554656	-1.786008149	-4.9247779	2.4178E-05	0.014652121	2.607746876	down	SLC7A6
-0.625663769	-2.641404755	-4.922761336	2.43205E-05	0.014652121	2.602438139	down	LOC100507333
-0.572835175	0.775349647	-4.886777356	2.70098E-05	0.01520133	2.507732263	down	XLOC_010377
-0.548271672	-1.873835355	-4.817706247	3.30273E-05	0.015946754	2.326090784	down	LOC646938
-0.8344818	-3.988569431	-4.812686338	3.35133E-05	0.015946754	2.31289795	down	NFU1
0.81584084	0.021403506	4.791997498	3.55924E-05	0.016081734	2.258538703	up	EPAS1
-0.507910244	-0.853498593	-4.73913773	4.1504E-05	0.01644509	2.119754475	down	FAM22G
-0.666162368	-2.97993394	-4.719119151	4.39888E-05	0.01644509	2.067237196	down	LOC730202
-0.515908583	-1.490747705	-4.712039126	4.49025E-05	0.01644509	2.048669128	down	XLOC_l2_013868
0.511241802	0.217121691	4.703520462	4.60268E-05	0.01644509	2.026332261	up	XLOC_001699
0.77965562	-3.614986099	4.695160471	4.71573E-05	0.01644509	2.004415962	up	PPAPDC3
0.650061901	2.580761299	4.693689479	4.7359E-05	0.01644509	2.000560125	up	NACC2
0.546302454	6.221866354	4.645861781	5.44058E-05	0.016695438	1.87527139	up	C20orf24
-0.905024679	-3.182197347	-4.640373513	5.52781E-05	0.016695438	1.860904677	down	CCDC64
-0.565782738	-2.299520969	-4.588733825	6.41947E-05	0.017710438	1.725837958	down	C10orf95
-0.740435127	-2.842834972	-4.580742065	6.56965E-05	0.017710438	1.704953755	down	XLOC_008338
-0.619564016	2.347182021	-4.565659202	6.8626E-05	0.017755493	1.665553287	down	FAIM3
-0.890128414	-2.166679874	-4.557614562	7.02409E-05	0.017871352	1.644546343	down	SLC34A1
-0.653814228	1.663346544	-4.53412433	7.51749E-05	0.018409232	1.583238319	down	CD3E
-0.582563909	-1.481523871	-4.516754509	7.90422E-05	0.018908967	1.537935678	down	AQP3
-0.663287409	-1.507538751	-4.501585631	8.258E-05	0.01907579	1.498395982	down	LSR
0.976749293	0.004386306	4.494403392	8.43092E-05	0.01907579	1.479682046	up	NRG1
-0.782746705	-3.578998968	-4.481338852	8.75469E-05	0.01907579	1.445653902	down	XLOC_l2_013001
-0.585730863	3.41529946	-4.472449374	8.98199E-05	0.01907579	1.422509674	down	CD27
-0.876663267	-3.950719453	-4.471411498	9.0089E-05	0.01907579	1.419808014	down	RLN1
-0.691794809	-3.571090758	-4.457713589	9.37168E-05	0.01907579	1.384161505	down	RSU1
-1.101469	2.376735672	-4.445527003	9.70653E-05	0.01907579	1.35246388	down	LOC96610
-0.941723827	-4.891190432	-4.440108869	9.85917E-05	0.01907579	1.338376066	down	EXD2
-0.695503672	-5.676432446	-4.439696283	9.87089E-05	0.01907579	1.337303416	down	MMP24
-0.570595249	-2.792190164	-4.424991872	0.000102977	0.019403039	1.29908621	down	XLOC_000721
-0.641367165	-2.771748036	-4.420855733	0.00010421	0.019403039	1.288340377	down	XLOC_l2_002790
0.556612309	2.896456227	4.411836568	0.000106949	0.019403039	1.26491463	up	C5orf62
-0.631164845	-2.535265669	-4.396832597	0.000111665	0.019403039	1.225963959	down	BMS1P1
0.526143829	4.287218645	4.387048116	0.00011485	0.019403039	1.200576613	up	TBC1D2
0.515330299	-0.79010877	4.379305603	0.000117433	0.019403039	1.180495085	up	MPP7
-0.509713356	-0.351324275	-4.369784661	0.000120689	0.019403039	1.155810248	down	PLEKHG4
0.88481675	4.780420348	4.36038949	0.000123989	0.019403039	1.131461734	up	CYP27A1
0.512703077	4.438432261	4.3579742	0.000124852	0.019403039	1.125203929	up	LPGAT1
0.652654982	-1.240630299	4.351530172	0.000127182	0.019403039	1.108511375	up	C10orf11
-0.530918884	-1.840059042	-4.350400663	0.000127595	0.019403039	1.105586009	down	LOC100130093
-0.506878678	0.176214605	-4.349773321	0.000127825	0.019403039	1.103961293	down	XLOC_000152
0.587717096	2.645392641	4.342587481	0.000130488	0.019470002	1.085354447	up	MGST2
-0.595884371	-1.428607136	-4.325158569	0.000137175	0.019742597	1.040250237	down	TNFRSF25
-0.558511782	-0.235280901	-4.317691775	0.000140142	0.019805125	1.020938295	down	PDS5A
0.532213362	3.495530263	4.305865256	0.000144972	0.020046093	0.990364629	up	WIPI1
-0.602238591	-0.636525273	-4.296435645	0.00014894	0.020209178	0.965999999	down	PIGL
-0.94693679	-1.181148484	-4.283648527	0.000154491	0.020736756	0.932978232	down	FLJ46446
-0.742389011	-1.616693199	-4.276228889	0.000157806	0.020919041	0.913827272	down	LOC283856
0.527722414	2.499185756	4.260965244	0.000164846	0.021409894	0.874452747	up	FBP1
0.695327385	4.826270625	4.25706475	0.000166693	0.02142864	0.86439589	up	RN18S1
-0.535226194	-1.666043207	-4.255037988	0.000167662	0.02142864	0.859170983	down	FBXO44
-0.564140058	0.138644978	-4.251422345	0.000169403	0.021488383	0.849851383	down	LOC100506123
-0.595122059	-3.600312933	-4.239776319	0.000175133	0.021756928	0.819844901	down	TNNC1
0.501508117	5.323976025	4.238731553	0.000175656	0.021756928	0.817153922	up	OSTF1
-0.501112453	-1.76238133	-4.213060297	0.000189007	0.022540316	0.751080672	down	ZNF507
-0.550938392	0.446903125	-4.209149701	0.000191127	0.022598007	0.741023622	down	THEM4
-0.845540504	-2.749636896	-4.205704919	0.000193013	0.022598007	0.732166333	down	LOC100128857
-1.223925372	-4.600240909	-4.203821321	0.000194052	0.022637059	0.727323907	down	FLJ38379
0.508100263	6.914661929	4.197450762	0.000197608	0.022696061	0.71095001	up	RGS19
-0.713349561	-4.364922799	-4.179953537	0.000207706	0.02329794	0.666008174	down	ZNF551
-0.856228193	-3.415873826	-4.17410627	0.000211192	0.023362258	0.650999429	down	ANKK1
-0.684857154	-1.568017587	-4.169327294	0.000214085	0.023421576	0.638736543	down	OVGP1
-1.295297114	-5.404796004	-4.164435781	0.000217085	0.023527321	0.626188424	down	PHKA1
-0.50191594	1.442878082	-4.162225235	0.000218454	0.023552265	0.620518926	down	PCNXL2
-0.640330525	-3.650599889	-4.157992085	0.000221101	0.023552265	0.609664012	down	FLJ44124
-0.620547922	-2.20944865	-4.150392213	0.000225931	0.023564502	0.590182756	down	XLOC_007339
-0.547988939	-1.561544806	-4.141417313	0.000231768	0.023564502	0.567188181	down	C17orf28
-0.591194216	-0.016727448	-4.135246666	0.000235867	0.023564502	0.551385592	down	Q6IHG2
-0.523475003	-3.0800962	-4.127609562	0.000241039	0.023571827	0.53183572	down	LOC100507295
-0.564047925	-3.036932617	-4.127052475	0.000241421	0.023571827	0.530410015	down	LOC100506282
-1.361248231	-4.856498972	-4.125876578	0.000242228	0.023571827	0.527400804	down	C1orf145
-0.593391864	-1.034746885	-4.124804686	0.000242966	0.023571827	0.52465794	down	BMS1P5
0.703697785	3.825334474	4.12372515	0.000243712	0.023571827	0.5218957	up	OLIG1
0.573379779	1.563445851	4.111713524	0.000252163	0.023768696	0.491173644	up	SLCO4C1
0.767309101	-5.355312243	4.111479423	0.000252331	0.023768696	0.490575114	up	COL25A1
0.569607822	2.790807381	4.101395587	0.000259652	0.024121557	0.464801931	up	PGM2
0.640771675	0.334519505	4.096613901	0.000263195	0.024121557	0.452586205	up	DACH1
-0.708263787	-0.053660318	-4.081012095	0.000275092	0.024582019	0.412754387	down	CRIP2
-0.564401595	0.815584719	-4.068873669	0.00028471	0.025023311	0.381792499	down	PAR-SN
0.568286737	-0.379959881	4.037259373	0.000311335	0.025873853	0.301269707	up	HOMER3
-0.543791207	1.921546891	-4.024461138	0.000322794	0.026373547	0.268721133	down	SIT1
-0.535368474	0.793536067	-4.022893277	0.000324226	0.026373547	0.26473571	down	FAM113B
-0.674430974	-1.940427303	-4.022754823	0.000324352	0.026373547	0.26438379	down	SNX29
-0.777924347	-5.42119813	-4.008837481	0.000337343	0.026787018	0.229026042	down	MCC
-0.733784235	-2.369089447	-4.002279982	0.000343639	0.027010496	0.212378349	down	PDGFB
-0.50427734	-2.101208717	-3.999352901	0.000346486	0.027010496	0.204949793	down	HAUS6
-1.082414623	-4.339345373	-3.981551526	0.000364305	0.028026188	0.159805692	down	LOC100129216
0.715663973	-3.818706334	3.972563761	0.00037364	0.028269736	0.137034912	up	FLJ27352
-0.519583742	-1.302605495	-3.963814445	0.000382951	0.028607534	0.114882668	down	YTHDC1
0.56435837	1.390812025	3.961384402	0.000385577	0.028699112	0.108732624	up	CARD6
-0.530000631	2.11631234	-3.958212465	0.000389032	0.028822478	0.100706639	down	LTK
-0.506045508	-2.010046229	-3.956297594	0.000391132	0.028844828	0.09586234	down	AMBRA1
-0.595314248	-0.606693804	-3.934420648	0.000415924	0.029437077	0.040566867	down	SNORD11
0.647724128	1.760999784	3.929418543	0.000421805	0.029609386	0.02793662	up	CLEC3B
-0.52090561	-2.66244673	-3.924092092	0.000428156	0.02985922	0.01449274	down	XLOC_004804
-0.874972606	5.060107306	-3.917072369	0.000436669	0.030190403	-0.003216465	down	IGLL1
-0.551043892	-1.365419745	-3.90863504	0.000447121	0.030545153	-0.024489157	down	XLOC_014097
0.574831219	-3.712035067	3.906899252	0.000449301	0.030545153	-0.028863782	up	NF1
-0.518342686	0.244316518	-3.905889456	0.000450574	0.030545153	-0.031408449	down	XLOC_l2_013931
-0.551841911	-3.284626394	-3.894784513	0.000464809	0.031018129	-0.05937928	down	ABCA11P
-0.500494957	-0.928510547	-3.870068471	0.000498085	0.032150055	-0.121544056	down	ERVMER34-1
-1.038141171	-4.990901202	-3.86914782	0.000499369	0.032168169	-0.123857229	down	XLOC_010555
-1.045818706	-3.265835322	-3.867604478	0.000501527	0.032201538	-0.127734549	down	XLOC_013181
0.581663203	2.229745075	3.865260604	0.000504823	0.032201538	-0.133622095	up	KDELR2
0.563011718	5.061673388	3.864491293	0.000505909	0.032201538	-0.135554272	up	BLVRA
-0.817158063	-3.308288813	-3.860184933	0.000512033	0.032349767	-0.146367714	down	LOC100507427
-1.206521956	-3.898394704	-3.85686823	0.000516798	0.032571463	-0.15469346	down	MIR600HG
-0.511797706	-0.278155878	-3.852065623	0.000523775	0.032690056	-0.166745133	down	CNTRL
0.928588792	-4.773351796	3.836887257	0.000546433	0.033517355	-0.204801909	up	LOC100131796
-0.816261554	-1.823174521	-3.830594573	0.000556105	0.03362607	-0.220565274	down	RALGPS2
-1.011677492	-4.99072542	-3.829079811	0.000558458	0.03362607	-0.224358539	down	ELOVL4
-0.505299918	-0.529519618	-3.826562807	0.000562389	0.03362607	-0.23066053	down	PPP2R3B-AS1
-0.683653021	-2.102565616	-3.82302964	0.000567952	0.033743627	-0.239504464	down	TTN
-0.571894836	-2.272338867	-3.822997193	0.000568004	0.033743627	-0.239585668	down	XLOC_011507
-0.534019407	-2.731680751	-3.820500927	0.000571967	0.033853706	-0.24583248	down	NRBP2
0.575841808	-1.31350702	3.816067215	0.000579074	0.034097711	-0.256924364	up	TMEM170B
-0.788172539	-5.523182794	-3.815940142	0.000579278	0.034097711	-0.2572422	down	LOC100507101
0.594944692	-1.501141474	3.798796087	0.000607584	0.035310332	-0.300091052	up	ST6GALNAC3
-0.88804063	-4.73381938	-3.790536557	0.000621697	0.035753618	-0.32071142	down	LOC641510
-0.670568347	-1.840560839	-3.783523734	0.00063393	0.036266188	-0.338207449	down	LOC283174
0.531387782	0.549618527	3.78336724	0.000634206	0.036266188	-0.338597754	up	TMEM154
0.525033705	2.826368377	3.776207041	0.000646943	0.036732626	-0.356449894	up	HIST1H3J
-0.643344939	-3.100588121	-3.76798802	0.00066187	0.037120287	-0.376927737	down	LOC100505564
-0.55238835	0.745039284	-3.748440729	0.000698731	0.038251323	-0.425568555	down	TCF7
-0.700693552	-2.244746909	-3.745547613	0.000704353	0.03842796	-0.432760247	down	LOC100130463
-0.65174334	-3.348015442	-3.73832863	0.000718574	0.038994133	-0.450696721	down	XLOC_004584
-0.714768044	-4.855951279	-3.737817161	0.000719592	0.038994133	-0.451967073	down	C6orf164
-0.659380786	-4.455459952	-3.734321984	0.000726588	0.039108939	-0.460646519	down	XLOC_001560
-0.801395996	-2.481377527	-3.720623973	0.000754644	0.040281179	-0.494634748	down	GSTM2
-0.520166079	-1.112429023	-3.718150014	0.000759823	0.04041692	-0.500768558	down	KRTAP10-9
-0.512281847	-3.736302346	-3.708097996	0.00078122	0.04104361	-0.52567611	down	XLOC_008475
0.620455496	1.149981186	3.707865168	0.000781722	0.04104361	-0.526252741	up	GADD45G
-0.54371657	-2.835201033	-3.706324873	0.000785054	0.04114184	-0.530067175	down	CBLB
-0.578806488	0.208281323	-3.704316515	0.00078942	0.04114184	-0.535039882	down	LOC100506985
0.722719518	3.552226231	3.697460725	0.0008045	0.0416067	-0.552007573	up	OXER1
-0.91310308	6.035949126	-3.689657253	0.000822004	0.041796907	-0.571306944	down	IGLL5
0.576984024	-2.4909724	3.688187045	0.000825344	0.041827837	-0.574941381	up	RAI2
-0.652495702	-2.141327024	-3.686563265	0.000829047	0.041949243	-0.578954843	down	ZCCHC11
-0.53953433	-2.699970335	-3.683796581	0.000835394	0.042137467	-0.585791724	down	XLOC_000909
0.522258544	2.138648972	3.662033002	0.000886991	0.043442258	-0.63950728	up	STAC3
-0.578240426	-0.30280894	-3.658439475	0.000895803	0.043550272	-0.648365352	down	HIP1
-0.620117235	-1.379454881	-3.638753946	0.0009456	0.044807775	-0.69683301	down	LOC100506965
-0.671643531	-3.88374304	-3.638103125	0.000947292	0.044821714	-0.698433727	down	LOC90834
-0.548007695	-0.685539991	-3.630187553	0.000968099	0.045537549	-0.717893738	down	XLOC_002997
-1.006454086	-3.542056799	-3.623190923	0.000986858	0.046082116	-0.73508128	down	XLOC_001430
-0.507489959	-0.912321881	-3.620515148	0.000994125	0.046082221	-0.741651127	down	LOC100129387
-0.671108429	-3.4133472	-3.617026883	0.001003677	0.04612887	-0.750213122	down	ZNF208
0.515260752	6.114399031	3.614358624	0.001011043	0.046199143	-0.756760281	up	SULF2
-0.934360731	-2.551736496	-3.613821793	0.001012531	0.046199143	-0.758077291	down	GPR15
-0.840613802	-5.405610398	-3.613347981	0.001013847	0.046199143	-0.759239637	down	LOC284669
-0.560945209	-0.951272815	-3.612385189	0.001016524	0.046255467	-0.761601354	down	SIK1
-1.350877182	-2.793208018	-3.608888519	0.001026308	0.046321455	-0.77017663	down	LOC100507254
-0.84387575	-0.570956662	-3.608395662	0.001027694	0.046321455	-0.771385064	down	PRKAR1B
-0.816926137	-2.35739772	-3.608257816	0.001028082	0.046321455	-0.771723037	down	XLOC_008371
0.579104535	-5.854234666	3.595658904	0.001064155	0.047208899	-0.802592295	up	ARMC3
0.537957056	1.034651354	3.593275271	0.001071116	0.047208899	-0.808427884	up	PDZD8
0.577400279	2.127991125	3.590215696	0.001080116	0.047208899	-0.815916122	up	LILRB4
-0.855903014	-4.322500601	-3.589423843	0.001082457	0.047208899	-0.817853762	down	XLOC_l2_000804
-0.687497739	-4.120500959	-3.588795859	0.001084317	0.047208899	-0.819390302	down	ARHGAP42
-0.523139668	-3.643826008	-3.583360196	0.001100548	0.047390023	-0.832685825	down	LRRC45
-0.813079687	-4.315257557	-3.581248251	0.001106917	0.047468565	-0.837849487	down	HSD17B6
-0.527561172	-0.49868086	-3.579902175	0.001110995	0.047468565	-0.84114	down	EPB41
-0.725757257	-3.530945048	-3.575586852	0.001124167	0.047565842	-0.851685649	down	LOC100133991
-0.722098827	-3.556525469	-3.573432221	0.001130801	0.047565842	-0.856949209	down	XLOC_006138
-0.57200768	-1.335071996	-3.564939991	0.001157316	0.048279179	-0.877682823	down	MGC12488
-0.563462846	-0.413017482	-3.564187177	0.001159695	0.048315605	-0.879519869	down	CROCCP2
-0.70801086	-2.125587978	-3.552561996	0.001197042	0.048796337	-0.907868658	down	XLOC_008372
2.047048076	1.535150141	3.551410125	0.001200806	0.048796337	-0.910675577	up	UTS2
-0.650355053	-0.033943832	-3.549475687	0.001207151	0.048796337	-0.915388675	down	XLOC_003738
-0.651421448	-3.06136892	-3.545413979	0.001220581	0.049191237	-0.925281364	down	LOC100147773
-0.590670311	-4.25378973	-3.544676824	0.001223033	0.049228241	-0.927076296	down	XLOC_008503
-0.968495882	-3.589219652	-3.537013427	0.001248815	0.0498904	-0.945727411	down	AKAP2
0.618897859	0.148209795	3.532778436	0.001263287	0.050156261	-0.956027572	up	ANKRD35
-0.535992813	0.390728354	-3.525437625	0.001288758	0.050762684	-0.973869833	down	GPRASP1
-0.873904657	-1.496247679	-3.514024404	0.001329345	0.051672491	-1.001580558	down	GSTM1
-0.508270002	2.207394168	-3.510419992	0.001342418	0.051834452	-1.010324321	down	LOC650368
1.178950715	-4.722129211	3.509906881	0.001344289	0.051834452	-1.011568754	up	XLOC_004832
0.805602495	-0.563458458	3.507368494	0.001353582	0.051976627	-1.017723942	up	ENTPD2
-0.586332091	-1.734921947	-3.507242002	0.001354046	0.051976627	-1.018030618	down	XLOC_000812
-0.606489154	-3.799126528	-3.504263281	0.001365034	0.052140985	-1.025251125	down	SNORD56B
0.699502842	3.98031725	3.504194845	0.001365288	0.052140985	-1.025416985	up	FAM26F
-0.527082205	-1.798655242	-3.499344242	0.001383368	0.052518767	-1.03716953	down	POU6F1
-0.961442963	-2.211066812	-3.498289924	0.001387328	0.052544854	-1.03972316	down	MAGED4B
0.973434274	-4.379300624	3.497278075	0.001391139	0.05260176	-1.042173631	up	XLOC_009389
-0.699156825	-4.406163216	-3.495562423	0.001397624	0.052618388	-1.046327887	down	LOC100508869
0.794540739	-3.462161988	3.495515571	0.001397802	0.052618388	-1.046441322	up	SEMG1
-1.267746496	-5.420909613	-3.494230743	0.001402678	0.052618388	-1.049551825	down	C3orf74
-0.895706101	-3.796083204	-3.49387486	0.001404032	0.052618388	-1.050413315	down	LOC100505530
-0.926413099	-0.623397157	-3.465599663	0.001515695	0.054904865	-1.118743398	down	FAM177B
-0.612514122	-2.22220926	-3.465556745	0.001515871	0.054904865	-1.118846938	down	XLOC_005279
-0.593735659	-2.640271641	-3.465392968	0.001516542	0.054904865	-1.119242049	down	IFT140
-0.881948678	-0.048127621	-3.453019699	0.001568083	0.05547991	-1.149069763	down	LOC100131043
-0.592760547	-3.104894489	-3.452900551	0.001568587	0.05547991	-1.14935677	down	ZNF785
-1.002391581	-2.461814217	-3.451907556	0.001572797	0.055506419	-1.151748563	down	CRIP3
-0.766705227	-5.216338575	-3.446808691	0.001594587	0.055967552	-1.164025448	down	LOC100507247
-0.726145562	-4.446807906	-3.44432784	0.001605293	0.056159005	-1.169995987	down	LOC100507599
0.638035869	-0.385859191	3.43778426	0.001633866	0.05666425	-1.185735352	up	BCAT1
0.515487234	1.35894911	3.43644825	0.00163976	0.056686827	-1.188947313	up	FNIP1
0.51902794	1.17068778	3.436435031	0.001639818	0.056686827	-1.188979091	up	F12
-0.877982116	-4.140886769	-3.432514708	0.001657232	0.056806262	-1.198401032	down	LOC100652866
-0.705468511	-5.555644363	-3.415372591	0.001735485	0.058115214	-1.239545625	down	XLOC_l2_009331
-1.164329151	-4.458858453	-3.40370339	0.001790776	0.059044844	-1.26750335	down	XLOC_014399
0.632012733	-5.308939546	3.401628344	0.001800784	0.059189705	-1.272470525	up	DNAI1
-0.866249561	1.366658747	-3.400318688	0.001807128	0.059276756	-1.275604855	down	P2RX5
-0.577131482	-3.176238231	-3.397736873	0.001819697	0.059528675	-1.281782246	down	AK8
-0.716150169	-3.520977028	-3.39209928	0.001847436	0.059987815	-1.295263952	down	ZNF514
0.630750426	5.091285124	3.392048334	0.001847689	0.059987815	-1.295385738	up	NFIL3
-0.521785164	0.635114789	-3.385182652	0.001882024	0.06061104	-1.311790975	down	C21orf96
-0.613478295	-0.028080314	-3.384849932	0.001883703	0.06061104	-1.312585624	down	SPDYE2
-0.55993644	-2.634070821	-3.380973568	0.001903376	0.060877666	-1.32184119	down	LOC100506255
-0.587966482	-0.488030955	-3.373829509	0.00194015	0.061501994	-1.338886788	down	KLF12
-0.500144474	-0.294114724	-3.371992675	0.001949715	0.061683294	-1.343266873	down	IRF4
-0.571575101	-2.868326545	-3.370014212	0.001960068	0.06193575	-1.347983506	down	CALML5
0.523277291	6.346778914	3.369713324	0.001961647	0.06193575	-1.348700714	up	TXN
-0.508805529	-2.727440119	-3.365574834	0.001983491	0.062205037	-1.358562479	down	FBXL22
0.644465359	2.570829496	3.363555612	0.001994234	0.062353828	-1.363372211	up	VASH1
-0.662530414	-5.48378326	-3.359819534	0.002014258	0.062780687	-1.372268069	down	XLOC_002377
0.526736005	0.471607327	3.35882368	0.002019628	0.062780687	-1.374638522	up	SPNS2
0.500104594	4.374615356	3.353455375	0.002048813	0.063342556	-1.387411437	up	NOTCH2NL
-0.618100158	-2.129094079	-3.353320731	0.00204955	0.063342556	-1.387731681	down	LOC283710
-0.823891214	-2.777129762	-3.351193807	0.002061229	0.063580988	-1.392789703	down	LOC100507209
-0.521074641	-3.182117678	-3.348068498	0.002078506	0.063709431	-1.400219374	down	XLOC_014229
-2.461989697	-3.960849389	-3.344462956	0.00209861	0.063999095	-1.408786829	down	LOC391322
-0.837541914	0.884806782	-3.344442698	0.002098723	0.063999095	-1.408834955	down	FAM153B
-0.671844419	-5.654077172	-3.340239253	0.002122398	0.064475886	-1.418817886	down	NPAS2
-0.840758014	2.02365084	-3.337619248	0.002137284	0.064701557	-1.425037386	down	LOC100653210
-0.555547515	-0.547252014	-3.335972475	0.002146692	0.064784449	-1.428945456	down	ZNF584
-0.701098231	-3.570560165	-3.318843874	0.002246927	0.066927965	-1.46954279	down	XLOC_011184
-0.818803644	-3.378464371	-3.31431612	0.002274164	0.067238713	-1.480258384	down	MYEF2
-0.79392178	-0.662758902	-3.312096704	0.00228763	0.067513498	-1.485508522	down	FAM153A
-0.811196415	-5.238133088	-3.311043381	0.002294048	0.067640674	-1.487999647	down	XLOC_013494
-0.519721599	-2.453424729	-3.292294239	0.002411211	0.06949834	-1.532280855	down	XLOC_011480
0.620517786	3.134403542	3.284421452	0.002462098	0.070145737	-1.550840032	up	CD36
-0.55178175	-2.60725671	-3.28006306	0.002490709	0.070584769	-1.561105579	down	HDHD3
0.652486094	3.096662834	3.2729713	0.002537946	0.071388651	-1.577795623	up	CKAP4
-0.973970207	-4.929187566	-3.272123433	0.002543651	0.071453862	-1.579789904	down	NUP62CL
-0.688598744	-2.605484039	-3.270146457	0.002556999	0.071619423	-1.58443904	down	CCDC152
-0.514666096	-1.591677576	-3.265775518	0.002586751	0.072221913	-1.594713252	down	LOC100129399
0.91401548	-3.381598078	3.262649915	0.002608229	0.072631933	-1.602056269	up	TREML2P1
-0.647857742	-3.487536557	-3.262072356	0.002612216	0.07267988	-1.603412774	down	EPPK1
-0.537071904	0.9567938	-3.259247398	0.002631804	0.072983657	-1.610046093	down	DPP4
-0.536982004	0.152313367	-3.256548019	0.002650651	0.073241079	-1.616382015	down	SERPINF1
0.548669795	-4.09264373	3.255930874	0.002654978	0.073256192	-1.617830217	up	ANKRD53
-0.621425859	-3.900464877	-3.250458997	0.002693641	0.073730385	-1.630664956	down	LOC100653120
-0.662097903	-5.744072877	-3.243418614	0.002744179	0.074227037	-1.647163757	down	XLOC_011054
0.708873093	-1.984813087	3.242025508	0.002754286	0.074227716	-1.650426428	up	ANKRD34B
0.566814009	-2.7895419	3.241375685	0.002759013	0.074252622	-1.651948092	up	LOC440518
-0.695609792	-4.861593127	-3.239956598	0.002769362	0.074406299	-1.655270612	down	XLOC_011306
0.519633555	2.882926628	3.236813569	0.002792415	0.074775185	-1.662626953	up	IGFBP7
-0.546661417	-2.129573688	-3.229994652	0.002843062	0.075752021	-1.67857512	down	LOC100127886
-0.638782914	-5.871706545	-3.229123758	0.002849594	0.075776917	-1.680610823	down	C17orf6
-0.924932027	-3.598881319	-3.228750293	0.002852399	0.075776917	-1.681483711	down	SLC22A23
-0.8568676	-4.458760738	-3.226621586	0.002868439	0.075861099	-1.686458159	down	XKR6
0.644594264	-0.031747416	3.221650277	0.002906234	0.076247265	-1.6980692	up	F5
-1.337004169	-4.856810302	-3.22061553	0.00291416	0.07631532	-1.700484886	down	XLOC_004907
-0.548805245	-5.036556289	-3.21690745	0.002942735	0.076641112	-1.709138596	down	LOC100506609
-0.515160656	0.795016468	-3.216831337	0.002943325	0.076641112	-1.709316174	down	LOC100653004
-0.866296776	-5.117335245	-3.212961419	0.002973437	0.077124104	-1.718342364	down	LOC100506201
0.741704142	-4.454328083	3.210441495	0.002993203	0.077250173	-1.724217017	up	VGF
-0.848365648	-5.186555818	-3.208510289	0.003008436	0.077337209	-1.7287177	down	XLOC_l2_008888
0.506421773	-1.352819294	3.20499961	0.003036318	0.077700552	-1.736896005	up	SH3RF1
-0.527716645	-0.991896078	-3.202059308	0.003059859	0.077966856	-1.743742256	down	LOC202181
-0.509321205	-5.999435023	-3.199129671	0.003083488	0.078382158	-1.750560651	down	LOC100653351
0.665558803	-4.13560874	3.19532379	0.003114444	0.078546665	-1.759413881	up	NYNRIN
0.57628967	-0.992649645	3.190941783	0.003150453	0.079019969	-1.769600954	up	RPH3AL
0.564868069	0.784601867	3.18620116	0.003189857	0.079073615	-1.780614055	up	TSHZ3
-0.609357238	-5.152354464	-3.181465538	0.003229687	0.079454275	-1.791607556	down	TSPYL5
-1.06801788	-5.380077392	-3.180104774	0.00324122	0.079516341	-1.794765021	down	C2orf71
-0.5967237	-2.347292036	-3.177114693	0.0032667	0.07997585	-1.801700767	down	FOXP3
-0.562378776	-3.914376549	-3.176818938	0.00326923	0.07997585	-1.802386621	down	FGD2
-0.826819233	-4.649378203	-3.168739859	0.003339084	0.080754183	-1.821109855	down	XLOC_010561
-0.911268266	-2.329705656	-3.166117333	0.003362063	0.080754183	-1.827182506	down	C6orf105
-0.842695967	-4.239000678	-3.165948571	0.003363547	0.080754183	-1.8275732	down	RAD54B
-0.559190599	-1.54550229	-3.163385303	0.003386162	0.080944925	-1.833506083	down	FAAH2
0.541198937	0.367082208	3.160120362	0.003415178	0.081168736	-1.841059606	up	SMPDL3A
-0.94311821	-4.463095419	-3.158330689	0.003431183	0.081285393	-1.845198424	down	C2orf72
-0.845336056	-4.927805007	-3.157123051	0.003442023	0.081370754	-1.847990565	down	XLOC_l2_007033
0.564287865	-4.018348448	3.155094035	0.00346031	0.081646273	-1.852680597	up	KIF24
-0.810341827	2.187753603	-3.151989654	0.003488468	0.081985396	-1.859853421	down	SPIB
-0.67226851	-4.225044146	-3.14845003	0.00352084	0.082324024	-1.868027618	down	LOC255411
-1.182912755	-4.86495693	-3.145322487	0.003549682	0.082636998	-1.875246376	down	GTF2IRD1
-0.600801396	-4.439956799	-3.144455499	0.003557716	0.082655007	-1.87724686	down	LOC100130579
0.547276982	2.149261221	3.144405016	0.003558185	0.082655007	-1.877363335	up	MLC1
-0.558648849	-1.83667253	-3.142447605	0.003576391	0.082839117	-1.881878809	down	DCHS1
-0.518925126	-2.430942714	-3.140018085	0.003599112	0.083244053	-1.88748142	down	FLJ30403
-0.684039855	-5.489757285	-3.139405505	0.003604862	0.083314963	-1.888893723	down	TFAP4
-0.993128745	-4.970864952	-3.138832168	0.003610252	0.083314963	-1.890215428	down	LOC400706
-0.921519248	-5.043899357	-3.137852833	0.003619477	0.083391068	-1.892472792	down	XLOC_013549
0.587268603	-3.350320242	3.137452983	0.003623249	0.083391068	-1.893394343	up	LOC100130171
-0.711428678	-2.743012093	-3.137409037	0.003623664	0.083391068	-1.893495624	down	ZSWIM5
0.669899861	-5.303071946	3.132575644	0.003669571	0.083799474	-1.904630626	up	XLOC_013555
-1.109160169	-3.336728454	-3.132515536	0.003670145	0.083799474	-1.904769047	down	NLRP7
-0.829009525	-4.83761175	-3.130909402	0.003685524	0.084031005	-1.908467263	down	EFHC1
-0.771343446	-1.276560917	-3.130375549	0.00369065	0.0840881	-1.909696281	down	FCRL1
-0.607228549	-3.034568042	-3.127983268	0.003713701	0.0842347	-1.915202408	down	LOC100128402
-0.504614655	-1.196465343	-3.12746037	0.003718757	0.0842347	-1.916405642	down	UBE2Q2P3
-0.597223194	-5.29032515	-3.125057115	0.003742082	0.084535274	-1.921934433	down	WDR78
-0.608345906	-5.634658247	-3.124805367	0.003744533	0.084535274	-1.922513467	down	ZG16
-0.512734767	-2.87823429	-3.123768117	0.003754649	0.084622852	-1.924898948	down	LOC100287598
-2.004783273	-4.840248957	-3.120717088	0.003784557	0.085027798	-1.93191343	down	FAM3B
-0.697341271	-4.909323566	-3.113504138	0.003856164	0.08604848	-1.94848264	down	SEC14L2
-0.741592057	-3.629788101	-3.112499728	0.003866236	0.08604848	-1.95078838	down	LOC100506024
-0.801735671	-4.913835079	-3.111068344	0.003880635	0.086258232	-1.954073637	down	SYBU
0.842893553	-0.820769101	3.109965292	0.003891765	0.086280453	-1.956604798	up	LRRC6
-0.757409883	-4.052738264	-3.109535059	0.003896114	0.086317227	-1.957591924	down	XLOC_013588
-0.918645509	-4.194477141	-3.108390481	0.003907708	0.086395085	-1.960217708	down	XLOC_001171
-0.534597762	-1.480292946	-3.107633471	0.003915394	0.086505394	-1.961954101	down	NR3C2
-1.010232838	-0.512582168	-3.105985517	0.003932175	0.086637483	-1.965733355	down	CD22
-0.675380111	-3.540801987	-3.105369582	0.003938465	0.08664487	-1.967145617	down	GSTM2P1
-0.703813847	-5.289367542	-3.104699782	0.003945315	0.086688845	-1.968681223	down	NR1H4
-0.631520192	-1.877182633	-3.100994004	0.003983422	0.086989913	-1.977174175	down	LOC651536
-0.683502273	-3.250055201	-3.097628077	0.004018337	0.087395428	-1.984883776	down	LOC100505857
-0.623079232	-4.283014156	-3.092578648	0.004071261	0.087891014	-1.996441396	down	CLIP3
0.866910581	-4.259452485	3.09186138	0.004078832	0.087995247	-1.998082368	up	ELOVL3
-0.678261399	-0.668782607	-3.091504837	0.004082601	0.088017357	-1.998897996	down	LOC100131662
-0.744204227	-1.934707776	-3.090950459	0.004088467	0.088058041	-2.000166098	down	LOC100131176
0.794212202	-5.234644659	3.089893712	0.004099671	0.088107289	-2.002583013	up	LOC440028
1.66543177	-4.454270452	3.0885345	0.004114125	0.088107289	-2.005691079	up	VSTM2B
0.559906507	1.6886179	3.088416993	0.004115377	0.088107289	-2.005959748	up	MPZL2
-0.748028648	-4.933223776	-3.086315653	0.004137824	0.088317627	-2.010763343	down	MFSD4
-0.82140578	-4.611339025	-3.083432644	0.004168811	0.088528613	-2.017351081	down	XLOC_004669
0.712811184	-5.522737563	3.081251828	0.004192396	0.08864456	-2.022332193	up	DKFZP434K028
0.561162972	4.647346631	3.073045464	0.004282289	0.089889443	-2.041059748	up	LILRA6
-0.504535874	3.910165384	-3.072608968	0.004287121	0.089889443	-2.042055145	down	IL32
-0.756190252	-4.165932924	-3.071646116	0.004297799	0.089980764	-2.044250599	down	LCTL
1.055573996	-4.186288461	3.066115362	0.004359623	0.090522133	-2.056854697	up	WDR63
-0.916928419	-0.381433964	-3.064750665	0.004375007	0.09070009	-2.059962912	down	FCRL2
-0.844781359	-5.393703297	-3.064352719	0.004379502	0.09070009	-2.060869133	down	XLOC_l2_003909
-1.068725562	-2.178208098	-3.062179829	0.004404128	0.09091661	-2.065816264	down	XLOC_005278
-0.577615909	-3.940250404	-3.05914851	0.004438701	0.091280677	-2.072714782	down	MAP9
0.521915905	4.501727119	3.037137226	0.004697572	0.094611756	-2.122700004	up	PGD
-0.870434912	-4.921348348	-3.033649713	0.004739879	0.094797576	-2.130602412	down	XLOC_004545
0.503606295	-2.225991443	3.028222051	0.004806439	0.095352633	-2.142891529	up	ANKRD18A
-0.755429331	-4.028665602	-3.024783142	0.004849068	0.095526271	-2.150671781	down	GYLTL1B
1.024677177	-4.807005189	3.024647477	0.004850757	0.095526271	-2.150978616	up	BMP2
-0.872136605	-1.760443158	-3.022652597	0.004875658	0.095664288	-2.155489622	down	SPINK2
0.550824841	1.625252351	3.021095102	0.004895183	0.095822553	-2.159010481	up	S1PR3
-1.014890512	1.84913069	-3.01970972	0.004912613	0.095981744	-2.162141455	down	LOC100289090
-0.57275699	-0.75886482	-3.01969636	0.004912781	0.095981744	-2.162171645	down	PLD4
-0.767608976	-5.51658842	-3.014932734	0.004973164	0.096631808	-2.172931647	down	XLOC_009826
0.726626682	-5.337596118	3.012431309	0.005005153	0.096860158	-2.178578218	up	XLOC_004752
-1.022682404	-4.694124118	-3.010915351	0.005024633	0.096869135	-2.181999043	down	CDHR3
0.56646816	1.034736544	3.006462859	0.005082266	0.09751141	-2.192040986	up	MS4A4A
0.582075	2.472085282	2.99369798	0.005250976	0.099264186	-2.220786341	up	APP
-0.532511699	-4.49982696	-2.993130992	0.005258592	0.0993496	-2.222061629	down	FOXJ1
0.512070084	-2.88990581	2.991196026	0.005284659	0.09939295	-2.226412844	up	FAM151B
0.504091668	1.303565875	2.990967216	0.005287749	0.09939295	-2.226927277	up	NR6A1
0.516236071	-3.754096575	2.989459731	0.005308154	0.099498766	-2.230316018	up	LACC1
-0.548344056	-2.568653554	-2.988304492	0.005323841	0.099643409	-2.232912309	down	XLOC_005587
-0.852870027	1.34626402	-2.987105046	0.005340174	0.09969953	-2.235607381	down	BLK
0.628063806	-5.749206245	2.986943443	0.005342378	0.09969953	-2.235970448	up	LY6K
-0.641260028	1.825777963	-2.986378358	0.005350093	0.099785449	-2.237239915	down	CD79B
-0.759525832	-3.507764593	-2.985660862	0.005359903	0.099794363	-2.238851591	down	PAGE2
-1.05725323	-1.667358853	-2.985012878	0.005368777	0.099815764	-2.240306947	down	XLOC_012694
-0.695311117	-2.902921051	-2.983690116	0.005386936	0.100065386	-2.243277307	down	XLOC_005214
-0.930857575	-3.827187605	-2.980105595	0.005436437	0.100410579	-2.251323052	down	LOC100652760
-0.518174088	-3.338424392	-2.977499299	0.005472699	0.10062285	-2.257169819	down	DKFZP434I0714
-0.794305555	-4.920306489	-2.973501541	0.005528764	0.101128458	-2.266132719	down	USH1C
-0.686632772	-4.568027444	-2.972209292	0.005547002	0.101128458	-2.269028525	down	PRR20B
-0.740444152	-5.761957347	-2.971364855	0.005558951	0.101136805	-2.270920459	down	OR1N1
-0.584195197	-4.935153462	-2.971201627	0.005561263	0.101136805	-2.271286134	down	XLOC_009217
0.617179545	-0.911681339	2.970735266	0.005567875	0.101145028	-2.272330845	up	MSRB2
0.59513193	2.830922082	2.970724977	0.005568021	0.101145028	-2.272353893	up	CLEC2B
0.674787458	-2.856705904	2.969987936	0.005578486	0.101220497	-2.274004779	up	XLOC_000604
0.854493841	-4.836110353	2.968587305	0.005598425	0.101295805	-2.27714142	up	OR2T4
0.621809769	-3.141498566	2.968268957	0.005602966	0.101320825	-2.277854233	up	KAZALD1
-0.757302376	-4.344452657	-2.966003938	0.005635376	0.101613809	-2.282924634	down	LOC100653007
0.617052181	-1.511340872	2.965294811	0.00564556	0.101613809	-2.284511631	up	IL1R1
1.084257833	4.145814821	2.963793529	0.005667176	0.101613809	-2.287870759	up	CCL3
-0.978111959	-1.571841672	-2.963169577	0.005676183	0.101613809	-2.289266586	down	NT5E
-0.683102942	-3.884175032	-2.962770187	0.005681955	0.101660415	-2.290159966	down	FNDC3A
0.76588916	0.204320148	2.959537725	0.005728879	0.102101348	-2.297388128	up	A2LD1
-0.629281211	-2.081960186	-2.955585116	0.005786753	0.102789038	-2.306220786	down	MZB1
-0.599790482	-4.491755568	-2.955154047	0.005793098	0.102789038	-2.307183681	down	IGFL1
-0.714227831	-4.629309692	-2.953427829	0.005818572	0.10312696	-2.311038831	down	XLOC_005238
-0.883850666	-4.619527258	-2.952163204	0.005837302	0.103344724	-2.313862329	down	PLEKHG1
-0.578123188	-5.764475882	-2.950491536	0.005862147	0.103360945	-2.31759361	down	XLOC_l2_011870
-0.683756848	-3.900071375	-2.949701072	0.00587393	0.103368637	-2.319357578	down	XLOC_l2_013650
-0.607032398	-3.078749381	-2.944913271	0.005945778	0.103719712	-2.330036322	down	BACE1-AS
-0.573675744	-5.313322872	-2.943803145	0.005962555	0.103955845	-2.332510999	down	XLOC_l2_008226
-0.859292698	-0.733986199	-2.93947266	0.006028428	0.10486644	-2.342159561	down	KIAA0125
-0.637713889	-4.302263744	-2.938029474	0.006050532	0.105089919	-2.345373329	down	SNORA53
-0.781502076	-5.622288637	-2.93646737	0.006074545	0.105335891	-2.348850931	down	GNG3
-0.818513052	-0.448740289	-2.929875508	0.006176867	0.106134912	-2.36351472	down	FAM129C
-1.059901953	0.517924577	-2.92934186	0.006185221	0.106164732	-2.364701039	down	LRRN3
-0.536314019	-3.84714745	-2.927743795	0.006210302	0.106254128	-2.368252889	down	XLOC_012193
-0.550569685	-1.280563012	-2.926318741	0.006232749	0.106496268	-2.371419304	down	GOLGA6L10
-0.828637294	-3.910514481	-2.926054677	0.006236916	0.106496268	-2.37200595	down	KDELC1
-0.928035092	-4.223286644	-2.922840536	0.006287857	0.106943482	-2.379144161	down	TNFRSF13B
0.546165792	3.988244697	2.921634071	0.006307079	0.106996873	-2.381822451	up	SMARCD3
-0.652857149	-4.678626321	-2.915782233	0.006401101	0.108077535	-2.394804539	down	LMO7
-0.518015448	-5.272411048	-2.909457376	0.006504206	0.109250356	-2.408819752	down	XLOC_l2_008596
0.724589149	-5.253725216	2.90540936	0.006571014	0.110019895	-2.417780838	up	XLOC_007662
-0.549393153	-5.637697741	-2.903162226	0.006608378	0.110300087	-2.422752312	down	FLJ31715
0.718234146	-3.067758925	2.896474446	0.006720766	0.111127075	-2.437535392	up	CCDC13
-0.580085532	-3.728685379	-2.895870656	0.006731	0.111189746	-2.438869108	down	XLOC_011016
-0.694016544	6.048132762	-2.880871231	0.006990005	0.11394276	-2.471951346	down	HLA-DRB5
0.593377805	-2.735716745	2.879498702	0.007014167	0.114046873	-2.474973722	up	XLOC_014404
-0.617398465	-5.023701198	-2.877285979	0.007053286	0.114335225	-2.479844541	down	SLCO4A1
-1.00045263	-5.410073489	-2.876081811	0.00707466	0.114501852	-2.48249436	down	LOC100506446
-1.4799806	-2.895512484	-2.87224095	0.007143245	0.114695648	-2.490942143	down	LOC100233156
-0.916077145	-5.557674393	-2.869770097	0.007187695	0.115129116	-2.496373285	down	SNORD121A
0.50645899	5.36269562	2.865753381	0.007260511	0.115879193	-2.505196713	up	ALOX5AP
-0.584088898	-1.12744391	-2.864739646	0.007278997	0.115943503	-2.507422455	down	AEBP1
-2.250762304	-0.013841987	-2.862684755	0.007316605	0.11625393	-2.511932772	down	C4BPA
-0.844697102	-3.506757066	-2.859739023	0.007370835	0.116776624	-2.518395205	down	LOC100653245
-0.628701778	-1.860783137	-2.859727367	0.007371051	0.116776624	-2.518420768	down	TSHZ2
0.645648773	2.697751448	2.85930327	0.007378889	0.116776624	-2.519350851	up	SH2D1B
-0.604253912	-4.98073253	-2.858065757	0.007401808	0.116816624	-2.52206438	down	XLOC_013786
-2.414390516	-3.565800637	-2.857097397	0.007419788	0.116966483	-2.524187262	down	GSTT1
0.501549188	4.331954464	2.856130246	0.007437787	0.117076364	-2.526307086	up	SRPK1
0.696713424	1.678144202	2.854027622	0.007477058	0.117368106	-2.530914256	up	PTPRN2
-0.717977889	-4.831635982	-2.853381315	0.007489168	0.117368106	-2.532330024	down	LOC541473
-0.683907938	-5.603683025	-2.852741564	0.007501174	0.117498854	-2.533731251	down	CPA2
-0.535407225	-2.197202265	-2.847654435	0.007597284	0.118302136	-2.544867051	down	WNT10A
-0.933229085	-4.515781812	-2.842520343	0.007695451	0.119145787	-2.556094132	down	XLOC_014022
0.699957855	-2.49562259	2.841425372	0.007716541	0.119281062	-2.558487081	up	LOC100288092
-0.988686804	-4.146857433	-2.838615675	0.007770906	0.119506554	-2.564624972	down	LOC100506029
-0.944079026	-2.504240438	-2.838254316	0.007777924	0.119557167	-2.565414123	down	BHLHE41
0.601273123	-3.004312217	2.837929417	0.007784239	0.119596931	-2.566123601	up	LOC285181
0.510846973	5.729522511	2.837688323	0.007788928	0.11961169	-2.566650045	up	MARCKS
0.704760146	-5.704576507	2.837161157	0.007799191	0.11971198	-2.567801056	up	SCARA3
-0.501286892	-3.675197922	-2.836343283	0.007815137	0.119842069	-2.569586552	down	LOC100505725
1.480301372	-2.593266115	2.833810398	0.007864717	0.120429654	-2.575114208	up	CCL23
-0.508173378	-1.843161628	-2.831636772	0.0079075	0.120706899	-2.579855568	down	LOC100507161
0.658444301	1.634557739	2.831158738	0.007916938	0.120765115	-2.580898028	up	LRRC4
-0.627281976	-3.794500902	-2.82921745	0.007955374	0.121009201	-2.585130406	down	LOC100128019
0.614781396	-5.177065045	2.825938541	0.008020693	0.121484332	-2.592275249	up	IQCF3
-0.702303716	-2.822511129	-2.824468366	0.008050142	0.12160461	-2.595477255	down	UST
0.531159123	2.511159882	2.823840539	0.00806275	0.12160461	-2.596844354	up	STEAP4
-0.525018048	-3.728069022	-2.819878627	0.008142735	0.122408124	-2.605467402	down	XLOC_l2_012082
0.580411609	-2.891067058	2.817926729	0.008182414	0.122659734	-2.609713106	up	XLOC_008094
-0.651695625	-2.752584293	-2.817573895	0.008189605	0.122665449	-2.610480399	down	ELL3
-0.549511536	2.176332548	-2.814334032	0.008255921	0.123173069	-2.617523375	down	TMEM204
-1.550481073	-4.946227059	-2.808770199	0.008370979	0.124110259	-2.629607346	down	CTHRC1
-0.69023931	-5.037570581	-2.80485499	0.008452842	0.124617268	-2.638102375	down	XLOC_000671
-0.663876617	-2.954969697	-2.801797562	0.00851729	0.125164759	-2.644731437	down	DKFZp686M1136
-0.821208366	-3.937181741	-2.797086733	0.008617491	0.126347859	-2.654937123	down	C11orf80
-0.557084755	-4.610088669	-2.796309574	0.008634127	0.126415736	-2.656619823	down	C15orf34
-0.73104074	1.390426412	-2.796134303	0.008637883	0.126415736	-2.656999279	down	LOC144571
-0.777978015	-5.592951581	-2.793354349	0.008697662	0.126975644	-2.663015956	down	XLOC_003615
-0.692164787	-1.743392736	-2.793251094	0.00869989	0.126975644	-2.663239363	down	LOC401847
-0.628057643	-5.0396237	-2.78521129	0.008875	0.128520354	-2.680619875	down	CASK
-0.648264674	-4.008553274	-2.782342061	0.008938287	0.129104122	-2.686815484	down	TTC39A
-0.884109163	-5.266071051	-2.779470337	0.009002051	0.129395762	-2.693012721	down	STARD13
-0.882604758	-5.357000649	-2.779434607	0.009002847	0.129395762	-2.693089803	down	XLOC_007836
0.541865822	-4.658333205	2.777120294	0.009054548	0.12995856	-2.69808136	up	TOM1L2
-0.501526336	-3.344336517	-2.776595454	0.009066311	0.12995856	-2.699213006	down	TMEM25
-0.620957434	-4.24060116	-2.775981321	0.009080094	0.130097992	-2.70053702	down	XLOC_006415
-0.881982434	-4.204876967	-2.774486734	0.009113718	0.130346884	-2.703758496	down	XLOC_011809
-0.987837458	-5.493478924	-2.771423497	0.009182995	0.130746086	-2.710357888	down	XLOC_005990
0.645653113	-3.97438477	2.767497489	0.009272505	0.131657735	-2.718809727	up	IFITM10
-0.508174753	0.343449324	-2.764649774	0.009337939	0.132141295	-2.724935806	down	XLOC_002543
1.091127702	-4.483910807	2.763746558	0.009358783	0.132270209	-2.726878049	up	GLIS2
0.579979078	-5.154478505	2.763536278	0.009363642	0.132270209	-2.727330174	up	DEFB128
-0.560488741	-3.882847115	-2.762361231	0.009390838	0.132537646	-2.729856275	down	XLOC_000811
-0.576319969	-5.781481378	-2.760691464	0.009429609	0.132766612	-2.733444825	down	MURC
-0.693795168	-4.185635366	-2.760490199	0.009434293	0.132766612	-2.733877283	down	XLOC_011924
0.524727472	-1.159877122	2.758164582	0.009488568	0.13325499	-2.738872981	up	C3orf14
-0.553375284	-2.616036639	-2.758038845	0.00949151	0.13325499	-2.739143007	down	NARG2
-1.13011661	-3.680051915	-2.75549218	0.009551295	0.133860007	-2.744610527	down	KCNG1
0.53512888	-2.020536125	2.754780096	0.009568075	0.133978107	-2.746138788	up	XLOC_001266
-0.698986904	-5.095209256	-2.752393576	0.009624512	0.134387054	-2.751258978	down	XLOC_l2_002281
-1.078861237	-5.721084833	-2.752305352	0.009626604	0.134387054	-2.751448209	down	XLOC_008942
-0.688178587	-3.604269236	-2.751420971	0.009647601	0.134504577	-2.753344908	down	ZNF154
-0.867138998	-5.799357221	-2.746676186	0.009760982	0.135360118	-2.763514681	down	XLOC_005921
0.829129748	-4.394483156	2.745347579	0.009792953	0.135541788	-2.766360488	up	CC2D2B
-0.553467957	-2.643269628	-2.744524758	0.009812802	0.135633075	-2.768122516	down	XLOC_004144
0.97534105	-5.592244416	2.739436512	0.009936379	0.136806458	-2.779011718	up	XLOC_003062
0.618050603	-4.882575654	2.739073786	0.009945244	0.136869766	-2.779787515	up	XLOC_008530
-0.618838493	-1.310203508	-2.731399231	0.010134539	0.137904697	-2.796187426	down	LINC00402
0.528422527	-4.349267058	2.73131998	0.010136511	0.137904697	-2.796356635	up	XLOC_011224
0.523475091	-4.011930793	2.731029849	0.010143734	0.137922104	-2.796976068	up	ERI2
-0.812185097	-4.384876073	-2.729440496	0.010183387	0.138190797	-2.800368666	down	XLOC_010922
-0.790304883	-3.303977251	-2.728424292	0.010208815	0.138360287	-2.802537211	down	FA2H
0.505387958	-0.039957076	2.718575154	0.010458357	0.141027362	-2.823529769	up	XLOC_001517
-0.734121776	-2.315742657	-2.716082705	0.010522401	0.141593383	-2.82883495	down	COL4A4
-0.671976081	-3.84070535	-2.71315708	0.010598041	0.142134266	-2.835058397	down	WNT7A
-0.902458016	-4.396458596	-2.709486247	0.010693664	0.142641477	-2.842861333	down	C6orf170
-0.63773857	-4.592531458	-2.707582164	0.01074358	0.142773013	-2.846906245	down	TSPAN10
-1.267609263	-5.649119168	-2.702762441	0.010870901	0.143916117	-2.857137255	down	PPP2R2C
-0.651439456	-4.416286834	-2.699202985	0.010965828	0.144801255	-2.864685948	down	XLOC_011376
0.662465429	-3.352021009	2.6987253	0.010978626	0.144801255	-2.865698535	up	LOC439990
-0.53368605	-4.389660627	-2.698332783	0.010989153	0.144801255	-2.866530504	down	XLOC_010378
-0.695923138	-2.906094611	-2.697883254	0.01100122	0.144876494	-2.867483222	down	XLOC_000292
-0.870033431	-2.454316482	-2.697544199	0.01101033	0.144936963	-2.868201742	down	MDS2
-0.628601495	-1.814707622	-2.692963827	0.011134084	0.145388649	-2.877903008	down	E2F5
-0.684912467	-5.438180193	-2.69251652	0.011146238	0.145388649	-2.87884987	down	DLL3
-0.609632818	-1.476795599	-2.691898543	0.011163051	0.145388649	-2.880157849	down	IGFBP3
0.511954021	0.096839964	2.691885079	0.011163417	0.145388649	-2.880186344	up	ACTA2
-0.596984323	-4.194277704	-2.691012548	0.011187196	0.145388649	-2.882032783	down	TUBE1
-0.973335202	-4.847750902	-2.689004536	0.011242098	0.145833604	-2.886280726	down	LOC100131581
-0.912526083	-3.467997998	-2.686507697	0.011310714	0.146427652	-2.891560083	down	AFF3
-0.78994422	-0.343427986	-2.685519392	0.011337982	0.146662281	-2.893648944	down	TNFRSF17
-0.869324188	-3.893778093	-2.682639458	0.011417788	0.147425265	-2.899733232	down	LOC100133190
-0.853791658	-5.954962835	-2.681736001	0.011442931	0.147425265	-2.901641096	down	XLOC_000903
-0.628062248	-4.181005597	-2.680802864	0.011468954	0.147504629	-2.903611225	down	XLOC_003878
0.759407258	1.522783056	2.680526576	0.011476669	0.147504629	-2.904194471	up	GALNT14
-0.64533151	-5.084709883	-2.678132802	0.01154372	0.148010602	-2.909246198	down	XLOC_007231
-0.537293025	-2.536531471	-2.676984792	0.011576005	0.148219813	-2.911667933	down	C17orf88
0.61943752	-4.932898969	2.676868794	0.011579271	0.148219813	-2.911912596	up	FAM22F
-0.591279006	-5.949293122	-2.674467288	0.011647097	0.148623259	-2.916976396	down	LOC100507378
-1.191138872	-4.009569526	-2.673249576	0.01168163	0.148842776	-2.919542991	down	CNTNAP2
0.575422804	-5.060630873	2.673216784	0.011682561	0.148842776	-2.919612097	up	CLGN
-0.729276904	-1.442798331	-2.672260193	0.011709757	0.149117403	-2.921627802	down	FCER2
-0.566869275	-3.248710424	-2.671328488	0.011736302	0.149286508	-2.923590645	down	CEP70
0.509690579	0.619315252	2.670967832	0.011746593	0.14935818	-2.924350333	up	SCARNA10
-0.601206561	-4.229847215	-2.669610969	0.011785382	0.149557361	-2.927207874	down	LOC100130419
-0.630148661	-2.291963436	-2.667452473	0.011847334	0.149897393	-2.931751805	down	PPP1R14A
-0.55193282	4.880401388	-2.666140517	0.011885136	0.149990235	-2.93451255	down	CD79A
0.624229729	-5.239821367	2.665651516	0.011899255	0.150050354	-2.935541339	up	XLOC_005052
-0.665340857	-3.854581825	-2.66355344	0.011960008	0.150402611	-2.939954076	down	ITGA3
-0.504578932	-2.150251165	-2.660414655	0.012051434	0.150960564	-2.946551667	down	XLOC_l2_007147
-0.500250522	-2.347481623	-2.659733279	0.012071367	0.151151225	-2.947983255	down	XLOC_l2_010330
-0.536832651	-4.217340887	-2.659302817	0.012083975	0.151167462	-2.948887551	down	XLOC_011766
-0.670372351	-5.372510925	-2.658708551	0.012101401	0.151228613	-2.95013581	down	XLOC_010752
-0.778835555	-5.538106941	-2.657852589	0.012126542	0.151369437	-2.951933462	down	ANKDD1B
0.565569901	2.04566671	2.65735794	0.012141092	0.151393558	-2.952972136	up	XLOC_010016
-0.51007065	-5.829272971	-2.655200309	0.012204751	0.151723058	-2.957501382	down	CNNM1
-0.957173439	-4.211405255	-2.655127795	0.012206896	0.151723058	-2.957653561	down	UGT8
-0.618801693	-4.419710003	-2.652098178	0.012296818	0.152131165	-2.964009312	down	LOC100653024
-0.588642188	-4.259914778	-2.646372565	0.012468441	0.153075999	-2.97600865	down	XLOC_001550
-0.692374094	-4.952035859	-2.645454439	0.012496167	0.153239218	-2.977931297	down	ZFYVE9
-0.668713172	-4.177890807	-2.645299792	0.012500843	0.153239218	-2.978255103	down	RAPGEF6
0.677962836	4.03066422	2.643227895	0.012563643	0.153653923	-2.982592185	up	NDST1
0.528291806	3.896141157	2.640779554	0.01263823	0.154157569	-2.987714553	up	ASPRV1
-0.749458925	-0.906245098	-2.63984438	0.012666827	0.15434314	-2.989670325	down	XLOC_l2_004840
-0.547108142	-2.884015679	-2.639763736	0.012669296	0.15434314	-2.98983896	down	XLOC_012079
0.572258588	-3.929707237	2.639652965	0.012672688	0.15434314	-2.990070587	up	EFNB2
-0.903785515	-0.917004466	-2.636464835	0.012770674	0.155152284	-2.996734531	down	FCRLA
-0.583866465	-2.946322657	-2.636390084	0.01277298	0.155152284	-2.996890719	down	LOC100133299
0.616009474	-1.1746867	2.636194847	0.012779004	0.155166707	-2.997298639	up	GPR34
-0.785232381	-5.029290594	-2.635576748	0.012798093	0.155259862	-2.99858995	down	XLOC_003383
-0.54027679	-2.359987304	-2.634779817	0.012822745	0.155360818	-3.000254593	down	PFAS
-0.819554758	-4.736180991	-2.632574246	0.0128912	0.155812809	-3.004859987	down	BICD1
-0.522332462	-5.520634025	-2.630394795	0.012959176	0.15640721	-3.009408478	down	SLC22A25
-0.984581085	-3.248489834	-2.629512215	0.012986798	0.156681634	-3.011249745	down	XLOC_l2_010064
-0.781257168	-5.690003306	-2.626657954	0.013076499	0.157349624	-3.017201753	down	SPATA12
-0.671921901	-5.224514373	-2.626413625	0.013084205	0.157383307	-3.017711066	down	XLOC_l2_001890
0.873871223	0.991645768	2.62600481	0.013097106	0.15747945	-3.01856319	up	TNNT1
0.624021212	-5.261805177	2.623669421	0.013171035	0.158131291	-3.023429431	up	DUXA
-1.040480224	-5.630417421	-2.622152918	0.013219248	0.158413701	-3.026587911	down	XLOC_008899
-0.543341772	-3.463820502	-2.621558975	0.013238175	0.158462934	-3.027824627	down	HOOK1
-0.639678653	-5.777761906	-2.620360669	0.013276438	0.158747846	-3.030319222	down	C12orf71
-0.510442519	-4.200029656	-2.619990797	0.013288269	0.158782848	-3.031089067	down	XLOC_000055
-0.666096425	-3.573735073	-2.619234635	0.013312486	0.158996485	-3.032662715	down	LOC283713
-0.547403137	-2.152657941	-2.617276477	0.013375389	0.15951022	-3.036736511	down	XLOC_013732
0.50857137	-5.008434892	2.615554472	0.013430934	0.159994188	-3.040317429	up	BSX
-0.92862982	-2.931718752	-2.613060569	0.013511754	0.160361474	-3.045500892	down	LOC100128252
0.763349688	-4.057497107	2.612168757	0.013540764	0.160537046	-3.047353729	up	TYRO3
-0.830935502	-2.597312227	-2.611958675	0.013547606	0.160549393	-3.047790139	down	DSC1
-0.907663186	-3.661734343	-2.604363881	0.01379712	0.162517735	-3.063552227	down	LOC100652894
-0.779882423	3.02964215	-2.603386541	0.013829536	0.162534308	-3.06557848	down	CD19
-0.651472751	-1.878428355	-2.601898994	0.013879008	0.162689748	-3.068661591	down	C1orf220
-0.898699709	-4.138187714	-2.601478055	0.013893037	0.162689748	-3.069533833	down	PARM1
-0.709609119	-5.333413616	-2.601083373	0.013906203	0.162689748	-3.070351586	down	XLOC_l2_013532
0.671649663	-2.758504719	2.601016989	0.013908419	0.162689748	-3.070489122	up	XLOC_006846
0.710573316	-5.286757872	2.59960881	0.013955495	0.162915672	-3.073406084	up	XLOC_002499
0.586438227	-3.945146948	2.598254356	0.014000913	0.163012984	-3.076210817	up	C7orf58
-0.509027465	-5.845734626	-2.595690164	0.014087271	0.163206812	-3.081518084	down	OLFML3
0.559348655	2.471647367	2.592794658	0.014185379	0.163634289	-3.087507109	up	CLEC4D
-0.776666645	-5.094872676	-2.591085867	0.014243573	0.164069596	-3.091039563	down	Q8LKN9
-0.522466358	-2.200775951	-2.583628145	0.014500141	0.165365845	-3.106439061	down	XLOC_009327
0.701393032	-4.969387472	2.580340726	0.014614586	0.166012499	-3.113218322	up	C1orf190
-0.543474213	-2.220490307	-2.578484519	0.014679574	0.166403087	-3.117043737	down	PDE8B
-0.517589641	-5.774545238	-2.57648795	0.014749774	0.166673487	-3.121156466	down	LOC391636
0.957700129	-4.642517306	2.576429327	0.01475184	0.166673487	-3.121277194	up	MTM1
0.66256578	3.607937798	2.57510753	0.014798491	0.166866637	-3.123998805	up	SRXN1
-0.627878301	-4.07343033	-2.574947751	0.014804139	0.166871673	-3.124327733	down	XLOC_003482
-0.711296352	-4.832623154	-2.57145393	0.014928148	0.16770117	-3.131517023	down	SNORD116-29
-0.626426538	-2.98830241	-2.569237129	0.015007326	0.16806728	-3.136075338	down	XLOC_008760
0.788186423	-4.546341181	2.569169464	0.015009749	0.16806728	-3.136214435	up	XLOC_l2_008261
-0.628433585	-3.286411628	-2.564601264	0.01517416	0.169317241	-3.145599756	down	DERL3
0.578127042	1.404736087	2.561411452	0.015289945	0.169930247	-3.152146857	up	LOC100507025
0.769817964	-5.446676388	2.560762402	0.015313604	0.169986305	-3.153478397	up	XLOC_009074
0.731321152	-1.601577595	2.559531347	0.015358571	0.17024981	-3.156003337	up	CACNA1E
-1.421271213	-5.020988196	-2.557501501	0.01543298	0.170909547	-3.160164927	down	XAGE3
-0.740935469	-5.900573105	-2.553886876	0.015566307	0.171544872	-3.167570387	down	XLOC_006704
-0.562028941	-5.914689139	-2.552284668	0.015625743	0.171963584	-3.170850759	down	XLOC_006079
1.057233671	-3.36138881	2.546776084	0.015831691	0.173462847	-3.18211897	up	INSC
0.66441915	5.469889984	2.546760699	0.01583227	0.173462847	-3.18215042	up	ADM
-0.644078573	-3.06257534	-2.546450598	0.015843938	0.173531418	-3.182784285	down	RFPL3-AS1
1.240881499	-2.077526674	2.545411022	0.015883111	0.173758751	-3.184908882	up	C8orf31
-0.599298652	-5.768926293	-2.544549208	0.015915654	0.173960533	-3.186669759	down	LGI2
0.651599395	-4.733122475	2.542339337	0.01599938	0.174093561	-3.191183262	up	XLOC_l2_008352
-0.503401351	-5.590211734	-2.539473923	0.016108546	0.174906977	-3.197031897	down	RPRML
-1.072511951	-5.754941121	-2.53897446	0.016127645	0.174906977	-3.198050922	down	XLOC_l2_011309
-0.524556891	-3.691277444	-2.536802707	0.016210931	0.175395162	-3.202480317	down	XLOC_012551
-1.044936045	-5.854247287	-2.53584206	0.016247897	0.175503553	-3.204438822	down	TSRM
-0.72403868	-5.312647611	-2.530683683	0.016447725	0.176870278	-3.214947178	down	AQP7
0.626145681	-3.056821585	2.528327676	0.016539743	0.177575287	-3.219742094	up	XLOC_011681
1.044670943	-4.403552644	2.527021399	0.016590966	0.177580077	-3.222399364	up	XLOC_005505
-0.558781397	-2.476820447	-2.527001955	0.016591729	0.177580077	-3.222438911	down	PAGE2B
-0.57348361	-5.74427101	-2.52650394	0.016611297	0.177658566	-3.223451751	down	CHGB
-1.048093661	-5.337591603	-2.525843303	0.016637287	0.177658566	-3.224795121	down	XLOC_006676
-0.661854839	-3.519776225	-2.525250882	0.016660625	0.177742881	-3.225999585	down	LOC100507196
-0.679021525	-5.604607508	-2.524408632	0.016693857	0.177860817	-3.227711666	down	XLOC_008897
0.603384646	-5.437946484	2.52364844	0.016723903	0.178051593	-3.229256627	up	KCNIP1
0.518981683	-4.521685459	2.522105699	0.016785032	0.178557259	-3.232391055	up	CACHD1
-0.564297088	-5.284436852	-2.521963499	0.016790677	0.178557259	-3.232679904	down	ANKLE1
0.509613713	-3.061142579	2.521022111	0.016828091	0.178875133	-3.234591864	up	LOC100652727
-0.585464847	-3.183163993	-2.52026361	0.016858292	0.178979157	-3.236132043	down	EPHA1
-0.695118975	3.026215509	-2.519685953	0.016881325	0.178979157	-3.237304807	down	IGJ
-0.547771724	-5.909816712	-2.519545182	0.016886943	0.178979157	-3.237590575	down	XLOC_003111
-0.535349898	-3.952684335	-2.51943208	0.016891457	0.178979157	-3.237820166	down	LOC100130428
0.545038271	-0.766162723	2.519251186	0.01689868	0.178979157	-3.23818736	up	XLOC_006680
-0.504852593	-3.509362884	-2.514818089	0.017076579	0.179861199	-3.247180632	down	MTR
-0.581085535	-4.205670543	-2.514786744	0.017077843	0.179861199	-3.247244183	down	LOC100507673
-0.765740109	-0.090195954	-2.513648462	0.017123802	0.180134184	-3.249551694	down	TNFRSF13C
-1.014620316	-4.775272258	-2.511951858	0.017192514	0.180326974	-3.252989766	down	COL5A3
0.583472649	-5.607291251	2.510945335	0.017233398	0.180336691	-3.255028712	up	XLOC_009017
-0.75574766	-5.020640805	-2.50840511	0.017336975	0.180772594	-3.260172156	down	LOC100506412
-0.578451395	-2.969580561	-2.508031243	0.017352267	0.180792705	-3.260928875	down	SLC6A8
0.548560993	-5.497397765	2.507013666	0.017393953	0.180936581	-3.262988109	up	XLOC_001257
0.598037021	-5.671183348	2.506310082	0.017422829	0.181116122	-3.264411608	up	OR12D3
-0.703292247	-4.580269478	-2.505735647	0.017446437	0.181254278	-3.265573616	down	SLC6A9
-0.529574498	-5.166933402	-2.505711768	0.017447419	0.181254278	-3.265621917	down	XLOC_005163
-0.567328938	1.168796554	-2.499947952	0.017685945	0.182785156	-3.277271675	down	NELL2
-0.564743364	-4.026173018	-2.496391851	0.017834597	0.183556499	-3.284450462	down	SLC1A7
0.507457813	-3.992284387	2.495526576	0.01787094	0.183749919	-3.286196199	up	LOC643770
-1.08263584	-5.479954377	-2.493137415	0.017971641	0.184489681	-3.291014397	down	PRR15L
-0.580357309	-3.746669181	-2.492766871	0.017987306	0.184528691	-3.291761398	down	LOC100289333
-0.569660242	-2.161738709	-2.492464506	0.018000098	0.184528691	-3.292370897	down	ID4
-0.644160203	-4.462253548	-2.492169132	0.018012602	0.184528691	-3.29296626	down	XLOC_003510
-0.638755027	1.335702941	-2.490509133	0.018083022	0.18492297	-3.296311326	down	HLA-DOB
-0.509112914	-3.797337681	-2.488843549	0.018153933	0.185424256	-3.299666175	down	C9orf30
-0.531997311	-3.188236125	-2.488068783	0.018187005	0.185424256	-3.301226219	down	CCNI2
0.549496142	-1.941562891	2.486726829	0.018244419	0.185685584	-3.303927579	up	XLOC_004439
0.568744699	3.698029503	2.485600048	0.018292755	0.186000501	-3.306195054	up	CEBPE
-0.544803635	-4.670762032	-2.48340633	0.018387197	0.186673958	-3.310607637	down	XLOC_008747
0.661412362	-3.891473673	2.481281299	0.018479107	0.187242499	-3.314879611	up	FAM151A
0.596439481	-4.68858628	2.480637563	0.018507032	0.18740707	-3.316173247	up	KIAA1107
-0.888540943	-4.906934843	-2.480254556	0.018523666	0.187421573	-3.316942821	down	EML1
-0.502028728	-2.621315643	-2.477145171	0.018659207	0.188175848	-3.323187602	down	LOC401188
0.541198993	1.711531684	2.475789523	0.018718585	0.188445988	-3.325908619	up	CHURC1
1.245975574	2.309225291	2.475729019	0.01872124	0.188445988	-3.326030038	up	PSPH
-0.704820669	-4.874460719	-2.474856384	0.018759558	0.188594991	-3.327781018	down	C17orf13
-0.701791163	-5.150575481	-2.474285601	0.01878466	0.188729065	-3.328926098	down	ZNF772
-0.528932206	-5.517891258	-2.473553915	0.018816884	0.188859166	-3.330393717	down	ASCL1
-0.604051773	-4.962891415	-2.473499046	0.018819303	0.188859166	-3.330503763	down	XLOC_011117
-0.653030896	-5.602652267	-2.471815776	0.018893636	0.188995271	-3.333878939	down	ADH4
-0.536823587	-3.794125654	-2.470656956	0.018944965	0.189254759	-3.33620164	down	FLJ32224
0.683370562	-3.56799034	2.467742261	0.019074635	0.189817653	-3.342040574	up	LOC100506549
-0.57146078	-5.912219122	-2.46710703	0.019103003	0.19002305	-3.343312511	down	XLOC_011918
0.519129944	-0.541446447	2.462670428	0.01930221	0.190914443	-3.352189958	up	PROC
-0.612349983	-4.470654108	-2.462593349	0.019305687	0.190914443	-3.352344096	down	RPL31P11
-0.685557365	-1.34188962	-2.461038141	0.019375978	0.191071986	-3.355453427	down	LOC728715
-0.824271703	-3.845845118	-2.460514964	0.019399676	0.191071986	-3.356499124	down	UBE2Q2P2
-0.654264506	-5.006726757	-2.459665383	0.019438216	0.191281585	-3.358196901	down	SLC35F2
-0.511454058	0.617735118	-2.457493603	0.019537054	0.191724898	-3.362535153	down	LMF1
0.630980897	-5.135004744	2.456818088	0.01956789	0.191881637	-3.363884012	up	NTSR2
0.769300572	0.692679435	2.454671076	0.019666194	0.192282693	-3.368169501	up	IL5RA
0.51561745	-1.9980748	2.453208205	0.019733432	0.192591572	-3.371087999	up	APCDD1
0.696856936	-4.92801325	2.449402293	0.019909348	0.193601666	-3.378675547	up	HTR1A
-0.714242617	-5.606657386	-2.448459742	0.019953136	0.19379249	-3.380553425	down	TDGF1
-0.551029126	-4.835477501	-2.448261954	0.019962335	0.193823159	-3.380947423	down	ALDH8A1
-0.678259102	-5.611664981	-2.447743008	0.019986491	0.193940302	-3.381981077	down	TSEN15
-0.581016946	-5.714243785	-2.447301242	0.020007076	0.194034737	-3.382860884	down	XLOC_000034
-0.648151525	-3.674438834	-2.447144826	0.020014369	0.194034737	-3.383172373	down	XLOC_009375
-0.710631673	-5.489698321	-2.444546461	0.020135874	0.194741887	-3.388344833	down	IL23R
0.538483484	3.365606383	2.439902546	0.020354713	0.195922425	-3.397580146	up	MME
-0.622863038	-5.777966559	-2.439461608	0.020375604	0.196055606	-3.398456425	down	LOC152024
0.620440912	-5.718878239	2.436683432	0.020507682	0.196808009	-3.403975076	up	FGF16
-0.552765989	-5.443890303	-2.436216689	0.020529948	0.196891104	-3.404901815	down	ESR2
0.508768368	-5.441221178	2.435926027	0.020543826	0.196906461	-3.405478878	up	XLOC_000697
0.613770159	-4.696905658	2.435368509	0.020570467	0.196949806	-3.40658561	up	XLOC_007487
0.697052169	-5.629005447	2.432621873	0.02070218	0.197538949	-3.412035495	up	WFDC8
0.630614034	-5.027384236	2.427719001	0.020939208	0.198931972	-3.42175354	up	C6orf52
-0.899785566	-4.698681444	-2.427024112	0.020973002	0.199057368	-3.423129823	down	XLOC_012471
-0.676485531	-5.545792833	-2.425566165	0.021044066	0.199436824	-3.426016543	down	XLOC_l2_009313
0.747946342	-1.581736177	2.422675029	0.021185638	0.200234167	-3.431737513	up	C5orf58
-0.619512018	-3.494192004	-2.421532721	0.021241813	0.20030578	-3.433996642	down	B3GALT2
0.637196064	-2.95307076	2.421404088	0.021248147	0.20030578	-3.434250994	up	LRRN1
-0.766111159	-5.627299771	-2.421196407	0.021258378	0.200343349	-3.434661631	down	XLOC_004794
-0.671088922	-4.263883196	-2.420018118	0.021316506	0.200832159	-3.436990951	down	EBF1
0.578443106	2.692872062	2.419481364	0.021343033	0.200964045	-3.438051789	up	AIM2
-0.563326661	-2.912981361	-2.415506476	0.021540418	0.202288267	-3.445902803	down	ST6GALNAC1
-0.5900816	-3.829886936	-2.414194682	0.021605923	0.202633801	-3.448491886	down	PPIEL
-0.596179894	-3.642644443	-2.413015916	0.02166494	0.202923	-3.450817602	down	CROCCP3
0.72413888	-1.67054233	2.411595758	0.021736238	0.20326963	-3.45361857	up	SLC22A18AS
-0.869740995	-4.868323803	-2.411521618	0.021739966	0.20326963	-3.453764765	down	LOC613266
0.652631541	-5.351784207	2.410561427	0.0217883	0.203555278	-3.455657872	up	PTGFR
-0.52686766	-5.486494333	-2.410536582	0.021789552	0.203555278	-3.45570685	down	RNF170
-0.810332402	-3.179648623	-2.40972808	0.021830328	0.2038175	-3.457300482	down	LOC284440
0.564967513	-0.182268277	2.40570296	0.022034369	0.204727615	-3.465228988	up	LOC100507508
0.760958632	5.094488278	2.405665068	0.022036298	0.204727615	-3.465303583	up	CLC
-0.758058814	-3.65348924	-2.405101644	0.022065	0.204739472	-3.466412664	down	CR2
-0.587807957	-4.737063736	-2.404540808	0.022093603	0.204844739	-3.467516474	down	XLOC_l2_015441
-0.869065801	-4.574704453	-2.401869196	0.022230323	0.205340849	-3.472772225	down	XLOC_004896
0.567574088	-2.790636241	2.401336256	0.022257688	0.205501479	-3.473820181	up	FRRS1
0.64411904	-5.201747715	2.398269698	0.022415745	0.20639986	-3.479847104	up	XLOC_002035
-0.508296426	-5.261427939	-2.396838528	0.02248986	0.206783161	-3.482658096	down	LOC100652904
-0.675175818	-3.809998468	-2.396113672	0.022527482	0.206783161	-3.484081366	down	GABRR3
-0.740736135	-3.868602276	-2.393388669	0.022669431	0.207603585	-3.489429352	down	XLOC_002108
-0.627945757	-5.120051175	-2.393130888	0.022682902	0.20766766	-3.48993505	down	XLOC_008077
-0.547737666	-4.74685999	-2.392342878	0.022724124	0.207807836	-3.491480684	down	PPIL4
0.696580529	-5.332669124	2.389608889	0.022867672	0.208600333	-3.496840556	up	TXNL1
-0.549736699	-4.495668516	-2.38726347	0.022991475	0.209238729	-3.50143533	down	DGKE
-0.502399576	-4.968176685	-2.386161753	0.023049839	0.209494992	-3.503592577	down	TAS1R1
-0.61686693	-5.155280307	-2.38415896	0.023156284	0.21000402	-3.507512467	down	XLOC_010390
0.66744945	-2.136595085	2.383953773	0.023167214	0.21000402	-3.507913933	up	SLC22A1
-0.554760087	-4.317759283	-2.382984098	0.023218933	0.21029457	-3.509810876	down	C17orf69
-0.514712191	-5.689954191	-2.380674186	0.023342558	0.2109195	-3.514327555	down	JAKMIP3
-0.754208879	-5.457490541	-2.380435627	0.023355359	0.2109195	-3.51479385	down	XLOC_002170
0.726684721	1.911457196	2.379378397	0.023412169	0.211150513	-3.516859963	up	SIGLEC5
0.552341294	4.726705566	2.378202152	0.023475521	0.211484054	-3.519157926	up	QPCT
-1.027026423	-4.466546014	-2.377112229	0.023534363	0.211615785	-3.521286555	down	XLOC_012743
0.571203303	-5.444998697	2.374891363	0.023654677	0.212204146	-3.52562186	up	CPSF2
0.805460278	-5.421180814	2.373980252	0.023704197	0.212393903	-3.52739962	up	COX4I2
-0.542358104	-5.361040488	-2.373953711	0.023705641	0.212393903	-3.527451399	down	XLOC_011563
0.64191736	-5.466834582	2.373394095	0.023736105	0.212518626	-3.528543082	up	KRBOX1-AS1
-0.757771103	-5.029408172	-2.370266735	0.023907006	0.213274958	-3.534640602	down	LOC100506540
-0.619391346	-0.672608554	-2.369677761	0.023939316	0.213503827	-3.535788329	down	CDCA7
-0.626943227	-3.809347741	-2.367185263	0.024076491	0.214299226	-3.540643266	down	ZNF582
0.617771379	-4.658807173	2.365974648	0.024143374	0.214667254	-3.543000064	up	CYP3A4
-0.519698203	-4.038095392	-2.365576372	0.024165415	0.214696202	-3.543775237	down	ABCD4
0.723907176	-0.458984241	2.365232653	0.024184451	0.214696202	-3.544444153	up	TDRD9
0.809412448	-4.858697057	2.364816204	0.024207533	0.214795141	-3.545254521	up	STX19
-0.527278304	-2.750136241	-2.363753859	0.024266506	0.215046824	-3.547321293	down	XLOC_000986
0.578211522	-4.746833011	2.362566679	0.024332562	0.215272009	-3.549630174	up	LOC100652867
-0.693339555	-4.074664801	-2.361695459	0.024381142	0.21540816	-3.551324056	down	SLC16A10
0.51610047	-1.232861459	2.3611086	0.024413915	0.215545479	-3.552464824	up	DOK4
-0.698531453	-0.967443258	-2.357954138	0.024590761	0.216425686	-3.558593294	down	BCL7A
1.024473782	-4.989579506	2.356505002	0.024672392	0.216817186	-3.561406778	up	EPCAM
-0.503372971	-5.184662312	-2.35492348	0.02476176	0.217344113	-3.564475929	down	C2orf48
-0.526583497	-5.178018779	-2.354862363	0.02476522	0.217344113	-3.564594507	down	ZDHHC19
0.591867375	1.864724949	2.354664619	0.024776416	0.217344113	-3.564978148	up	CYP4F3
-0.575337104	-5.354251571	-2.353996282	0.024814291	0.217462626	-3.566274621	down	SLC19A3
-0.74348015	-4.504019484	-2.353886053	0.024820542	0.217462626	-3.566488424	down	GRIK1-AS1
0.68896027	-3.576625325	2.347243239	0.02519994	0.219200316	-3.579360261	up	BNC2
-0.658582147	-4.754536033	-2.342789043	0.025457272	0.220292364	-3.587977135	down	IGFBP4
-0.696361268	-5.174878426	-2.342576887	0.025469588	0.220292364	-3.58838728	down	HAO1
-0.526331536	1.038677126	-2.34142099	0.025536784	0.22067453	-3.590621434	down	ZNF641
0.643115187	-2.947249323	2.340703021	0.025578603	0.220877954	-3.592008764	up	GPR27
-0.571300371	-0.691681817	-2.339717174	0.025636126	0.221255565	-3.593913235	down	XLOC_l2_006939
-1.041294082	-5.870953947	-2.338912894	0.025683142	0.221453107	-3.595466541	down	LOC100506870
-1.008903384	-5.770088717	-2.332295893	0.026072921	0.223654329	-3.608231913	down	ZCCHC16
0.512387149	0.155331373	2.331966498	0.026092464	0.223689534	-3.608866719	up	SULT1B1
-0.632506482	-4.406973511	-2.330660033	0.026170104	0.22417542	-3.611383912	down	XLOC_007831
-0.851383718	-3.552879632	-2.329651566	0.026230179	0.224360201	-3.613326278	down	SPON1
-0.767485038	-5.680639699	-2.329480992	0.026240352	0.224360201	-3.613654756	down	XLOC_006405
-0.567014571	-4.189789854	-2.329321413	0.026249873	0.224360201	-3.613962045	down	WDR60
-0.992007995	-5.470625028	-2.327467064	0.026360737	0.224787994	-3.617531752	down	LOC100505976
-0.686331884	-3.545038268	-2.326694796	0.026407032	0.225008949	-3.619017821	down	CYP2J2
0.623174826	-5.367906749	2.326665782	0.026408773	0.225008949	-3.619073644	up	TRIM50
-0.56938237	-3.280157261	-2.325747495	0.026463921	0.225189014	-3.620840237	down	XLOC_007992
0.640157485	-4.810878411	2.325090184	0.02650346	0.225405883	-3.622104467	up	HYDIN2
0.913132867	2.301649138	2.324757141	0.026523514	0.225516648	-3.622744925	up	VNN1
-0.839081379	-4.270294882	-2.324176115	0.026558532	0.225597821	-3.623862116	down	LOC285629
0.807718889	1.198002085	2.32325258	0.02661428	0.225929107	-3.62563748	up	CACNG6
-0.813127192	-5.575218991	-2.322529696	0.026657989	0.226124467	-3.627026778	down	SPP2
-0.904920208	-5.482435651	-2.322464372	0.026661942	0.226124467	-3.627152308	down	XLOC_006938
0.512440864	2.411140159	2.32228934	0.026672537	0.226124467	-3.627488647	up	RNASE2
0.78526746	-4.5211417	2.319639819	0.026833376	0.227127888	-3.632577776	up	BRPF3
0.565345868	5.807059154	2.317700595	0.026951651	0.227768433	-3.636300021	up	PROK2
0.582328781	-4.872814864	2.314864501	0.027125476	0.228393453	-3.641739859	up	CRYBA4
-0.705430834	-4.23870711	-2.312365438	0.027279483	0.229030571	-3.646529395	down	XLOC_011755
2.351577616	1.094142467	2.31159	0.02732743	0.229193193	-3.648014813	up	PSPHP1
0.660242061	-4.817961149	2.310903554	0.027369938	0.22938548	-3.649329469	up	XLOC_000555
-0.561684974	-2.630180985	-2.309874411	0.02743378	0.22953736	-3.651299935	down	SIPA1L3
0.57484479	-1.373025626	2.309125505	0.027480322	0.22954741	-3.652733456	up	ADORA3
-0.636126073	-3.490430951	-2.308731978	0.027504807	0.22954741	-3.653486596	down	GUSBP3
0.651529157	-5.178495146	2.307509147	0.027581016	0.22954741	-3.655826302	up	LSAMP
-0.502583829	-5.885754988	-2.306864289	0.027621281	0.229676182	-3.657059795	down	LOC100507521
-0.542157884	-5.416576274	-2.303542832	0.027829518	0.230462195	-3.663409296	down	XLOC_l2_011693
-0.695873968	-4.97901909	-2.303294867	0.027845121	0.230462195	-3.663883065	down	XLOC_l2_012584
0.516704146	-4.264754713	2.300854613	0.02799909	0.230961895	-3.668543573	up	ESRRB
-0.638323378	-3.298142776	-2.300694955	0.02800919	0.230985818	-3.668848374	down	MGC40069
-0.722393282	-5.792136267	-2.300364011	0.028030138	0.231066798	-3.66948013	down	XLOC_000446
-0.570961467	-5.395895138	-2.29954273	0.028082181	0.231231103	-3.671047636	down	LOC100507213
0.635536933	1.761875734	2.297278011	0.028226146	0.231940259	-3.675368073	up	CBS
-0.833244515	-4.809988499	-2.295734764	0.028324629	0.232689912	-3.678310437	down	XLOC_007615
0.60746462	-3.807308502	2.29436753	0.028412139	0.232991157	-3.680916053	up	SNORA38B
-0.66084394	-4.551384844	-2.292652031	0.028522283	0.233655478	-3.684183838	down	LOC100131289
0.703086194	0.330178484	2.288376748	0.028798458	0.234957915	-3.692320176	up	MGAM
-0.803174635	-5.698317774	-2.287425536	0.028860231	0.235284927	-3.694128985	down	XLOC_001356
0.60993863	-5.572308257	2.285293217	0.028999141	0.236169921	-3.698181844	up	HEATR8
-0.568846989	-4.491648734	-2.283032597	0.029147066	0.236778395	-3.702475657	down	XLOC_002636
-0.590331125	-5.634066015	-2.282192283	0.029202226	0.236887561	-3.704070983	down	TAS2R41
-0.974669782	-4.540818915	-2.282152951	0.02920481	0.236887561	-3.704145645	down	XLOC_000379
0.883052397	-2.259308785	2.281707079	0.029234118	0.236913929	-3.704991948	up	CNTNAP3B
-0.504258593	-2.963590339	-2.277443265	0.02951573	0.23791199	-3.713079151	down	XLOC_008752
-0.577178455	-4.769839689	-2.277028767	0.029543237	0.238067579	-3.713864763	down	SNORD77
1.087588175	-0.626880452	2.276437273	0.029582528	0.238264501	-3.714985666	up	PADI6
-0.605846866	-5.970528334	-2.275568232	0.029640342	0.238670225	-3.716632157	down	LOC100507481
-0.65510478	-5.495905846	-2.275011528	0.029677431	0.238789059	-3.71768666	down	XLOC_000839
-0.621131078	-1.612962529	-2.267258855	0.030198287	0.24142558	-3.732352722	down	DNASE1L3
-0.527512999	-4.484606527	-2.265542933	0.030314675	0.241627381	-3.735594015	down	XLOC_005522
0.587662097	-4.492863871	2.265517506	0.030316403	0.241627381	-3.735642031	up	FAM120A
-0.733203888	-4.549787343	-2.262855186	0.030497792	0.242255631	-3.740667543	down	LOC100131060
-0.623502497	-4.786259584	-2.262467384	0.030524295	0.242321051	-3.741399225	down	GRIP1
-0.529511968	-5.721266672	-2.258372694	0.030805397	0.24388873	-3.749119415	down	XLOC_l2_002207
-0.601438673	-3.994316056	-2.25746529	0.030868005	0.244203598	-3.750828905	down	ANKRD33B
-0.674026529	-5.779144213	-2.255048345	0.031035324	0.245285338	-3.755379889	down	C11orf92
0.855746174	0.257469714	2.254805424	0.031052186	0.245317976	-3.755837105	up	CCDC164
-0.608818054	-5.896787643	-2.254673698	0.031061332	0.245317976	-3.756085019	down	XLOC_003486
-0.513627362	-2.29492934	-2.253280512	0.031158222	0.246014215	-3.758706433	down	LOC100506514
0.610975488	-5.650057018	2.251901351	0.031254403	0.246712907	-3.761300322	up	LOC285943
0.651674835	2.953423813	2.248239331	0.031511084	0.247661855	-3.768182263	up	SMPD3
-0.599201862	-5.752699867	-2.2481592	0.031516722	0.247661855	-3.768332762	down	XLOC_011056
-0.666353802	-5.799656056	-2.248012515	0.031527044	0.247661855	-3.768608251	down	XLOC_010840
-0.757949169	-5.378008231	-2.247612293	0.031555224	0.247661855	-3.769359839	down	ARC
-0.727637124	-1.712505236	-2.247567742	0.031558362	0.247661855	-3.769443497	down	LOC100288273
-0.574682224	-2.988405935	-2.247381083	0.031571514	0.247661855	-3.769793993	down	IL12RB2
-0.582681688	-5.976504266	-2.244766272	0.031756267	0.248200386	-3.774701722	down	LOC339260
-0.592628328	-5.003165826	-2.2446036	0.031767793	0.248200386	-3.775006906	down	C14orf119
-0.819977029	-5.344515681	-2.24359585	0.031839278	0.248527811	-3.776897162	down	PRDM2
-0.600147434	-4.850114562	-2.243176322	0.03186908	0.24856798	-3.777683899	down	XLOC_012692
-0.611707072	-5.751035504	-2.240544105	0.032056638	0.249429895	-3.782617684	down	LRIG2
-0.506638408	-5.76725404	-2.239987509	0.032096425	0.249606246	-3.783660429	down	LOC100509671
-0.524540512	-5.760552004	-2.23869614	0.032188905	0.250029077	-3.786079008	down	XLOC_002403
-0.506114312	-3.672634296	-2.235571763	0.032413645	0.251166601	-3.791926468	down	XLOC_l2_012210
0.734485849	-2.774614036	2.235324451	0.032431494	0.25121162	-3.792389077	up	PPAP2B
-0.541262078	-1.8778155	-2.232329592	0.032648344	0.251950654	-3.797988208	down	LOC100509323
-0.546612151	-5.207451612	-2.231330173	0.032720998	0.252414495	-3.799855506	down	COPG2IT1
0.597183581	-3.289515354	2.228011657	0.032963282	0.253546495	-3.806051471	up	TMEM54
0.535842283	2.635919228	2.227779293	0.032980306	0.253597371	-3.806485067	up	NOV
0.595864503	-2.927532464	2.227658136	0.032989187	0.253604865	-3.806711136	up	LINC00299
-0.603042992	-5.252803013	-2.225879877	0.033119769	0.25427031	-3.810028208	down	3-Mar
0.577531989	-2.197735161	2.224737215	0.033203922	0.254477109	-3.812158664	up	KIAA0319
-0.609909805	-4.78988269	-2.224180312	0.033245005	0.254676653	-3.813196709	down	XLOC_010366
-0.532475845	-0.623818114	-2.223508244	0.033294645	0.254923828	-3.814449168	down	FAM69B
0.553487642	-5.182467744	2.222441589	0.033373566	0.255230653	-3.816436416	up	XLOC_001134
-0.533159026	-2.029990569	-2.222336873	0.033381322	0.255230653	-3.816631472	down	BACH2
-0.707497183	-3.322533667	-2.216258333	0.033834367	0.257571545	-3.827942727	down	CLDN24
0.769589869	-2.762776375	2.21592588	0.033859303	0.257669821	-3.828560728	up	FAM110C
0.507508612	-4.365099817	2.215518795	0.03388986	0.257669821	-3.829317375	up	SERPINA1
-0.61152366	-5.918364465	-2.215444103	0.033895469	0.257669821	-3.829456194	down	ESR1
0.513999041	-3.617253825	2.214310152	0.033980728	0.258082702	-3.831563284	up	GPR179
0.558682756	-5.406130396	2.212777578	0.034096264	0.258461286	-3.834409854	up	XLOC_002449
0.548964254	-5.499706462	2.211978296	0.034156659	0.258787065	-3.83589386	up	AMOTL2
-0.613197219	-4.677310102	-2.211341169	0.03420487	0.258917466	-3.837076519	down	LOC100507445
0.547886264	-4.22294087	2.210247861	0.034287741	0.259220096	-3.83910539	up	LOC441025
0.516070986	-4.046280712	2.206883769	0.034543861	0.260500018	-3.845343651	up	ASGR1
-0.634688445	-4.26165136	-2.206629048	0.034563324	0.260585529	-3.845815718	down	XLOC_l2_001947
0.511614013	2.13485907	2.204984143	0.034689241	0.260950329	-3.848863227	up	SLC22A4
-0.786123598	-1.87193688	-2.204980216	0.034689543	0.260950329	-3.848870499	down	ABCB4
-0.644392665	-3.302238256	-2.204802046	0.034703206	0.260950329	-3.849200495	down	CECR3
-0.653575452	-5.412289262	-2.204637214	0.034715851	0.260950329	-3.849505771	down	CLNK
0.59179256	-5.551178768	2.204076059	0.034758931	0.261055442	-3.850544927	up	XLOC_003959
-0.514839196	-5.492877975	-2.202796628	0.034857331	0.261406835	-3.852913482	down	XLOC_004064
-0.652193872	-5.77485536	-2.202766165	0.034859677	0.261406835	-3.852969866	down	XLOC_007785
0.505354166	-1.960498065	2.20160954	0.034948852	0.261769594	-3.8551102	up	LOC729296
-0.61581405	0.450188935	-2.201287336	0.03497373	0.261833665	-3.855706294	down	LOC728975
-0.863892043	-4.99283836	-2.20046315	0.035037439	0.261951269	-3.857230791	down	SERPINB7
-0.916587182	-4.167857639	-2.20008858	0.035066427	0.261977405	-3.857923498	down	CCND1
-0.73476127	-5.773040593	-2.199313189	0.035126503	0.262304055	-3.859357189	down	SNORD114-19
-0.520587126	-5.850235641	-2.198677357	0.035175835	0.262367075	-3.860532562	down	TRIM67
-0.564398483	-3.789173149	-2.196311222	0.035359959	0.263456148	-3.864904342	down	XLOC_001173
-0.727395908	4.327117786	-2.193659481	0.03556733	0.264426409	-3.869799774	down	LOC283663
-0.757754691	-5.247079998	-2.189708589	0.035878312	0.265925288	-3.877085639	down	XLOC_003204
0.643323962	-5.331188321	2.186714309	0.036115612	0.267017474	-3.882601064	up	IL1RAPL2
-0.586489407	-1.514512569	-2.186197344	0.036156723	0.267259833	-3.883552753	down	CLEC17A
-0.735156028	-5.088702857	-2.18518834	0.036237084	0.267433011	-3.885409773	down	XLOC_014514
0.823186509	0.643611521	2.184664341	0.03627888	0.267607834	-3.886373919	up	TTLL12
0.558834326	-4.856456362	2.182454675	0.036455605	0.268544854	-3.89043781	up	LOC151475
-0.531707907	-5.691789001	-2.181582127	0.0365256	0.268702266	-3.892041728	down	GCGR
-0.940204374	-5.342742369	-2.180508423	0.036611897	0.269096922	-3.894014768	down	XLOC_009383
-0.636497084	-5.866911709	-2.17921646	0.036715978	0.269530563	-3.896387946	down	FGFBP1
0.736718039	-3.317117222	2.17685319	0.036907045	0.27014559	-3.900726336	up	XLOC_008221
-0.633209312	-4.108151309	-2.17633874	0.036948755	0.270249897	-3.901670286	down	XLOC_012161
-0.519533392	-4.213749178	-2.174409469	0.037105548	0.271113536	-3.905208808	down	LRRC32
-0.740775247	-4.369028278	-2.170005935	0.037465649	0.2721477	-3.913276859	down	EML5
-0.770601694	-4.820523664	-2.165578823	0.037830813	0.273770299	-3.921376078	down	PEG10
-0.684576925	-4.797470808	-2.163194623	0.038028781	0.274704637	-3.925732867	down	LOC100129089
-0.72208813	-5.093635052	-2.162990101	0.038045806	0.274726141	-3.926106438	down	TSPAN15
-0.527486948	-4.301300399	-2.16246196	0.038089801	0.274835992	-3.927071	down	XLOC_013056
-0.546137834	-3.280428007	-2.160548013	0.038249616	0.275195251	-3.930565061	down	XLOC_000735
-0.507670832	0.279610008	-2.160235233	0.03827579	0.275249351	-3.931135849	down	BLNK
-0.510243185	-3.245740786	-2.159551959	0.038333023	0.275475669	-3.93238254	down	RIC3
-0.646960517	-4.656403147	-2.158219679	0.038444838	0.275970103	-3.934812565	down	SNORD116-11
-0.61628534	-1.967633575	-2.156714143	0.038571542	0.276632029	-3.937557282	down	LOC100130097
-0.500141223	0.020861298	-2.156113292	0.038622213	0.276809781	-3.938652289	down	DUSP2
0.593290559	1.841265067	2.155438717	0.038679171	0.277094195	-3.93988139	up	LOC100131094
-0.621640976	-3.871975228	-2.1552755	0.038692964	0.277131117	-3.940178734	down	WNT7B
-0.622944621	-5.324289568	-2.148592165	0.039261507	0.279625058	-3.952340082	down	LOC100133039
-0.588360162	-4.713442631	-2.147615245	0.039345231	0.280114294	-3.954115414	down	ECM1
-0.622530627	-5.52830033	-2.146593775	0.039432943	0.280303305	-3.955971073	down	XLOC_010622
-0.537520369	2.917893276	-2.144281554	0.039632132	0.281215076	-3.960169182	down	POU2AF1
-0.869857796	-5.528684065	-2.143986231	0.039657637	0.281215076	-3.960705135	down	CASR
-0.742455359	-4.003643833	-2.142572445	0.039779939	0.281620206	-3.963270132	down	LOC285965
0.512495967	-5.227239348	2.14060615	0.039950594	0.282480727	-3.96683546	up	LYPD5
0.6204005	-4.538967982	2.140373235	0.039970852	0.282533431	-3.967257627	up	XLOC_012978
-0.890621157	-5.358487807	-2.139366539	0.040058514	0.282807465	-3.969081911	down	HABP2
-0.730675216	-3.282569386	-2.138168768	0.040163037	0.282984892	-3.971251628	down	ZNF135
-0.515893769	-5.738791957	-2.136169427	0.040338047	0.283876753	-3.974871366	down	XLOC_l2_003139
0.534432705	-5.39985384	2.134921131	0.040447659	0.284068587	-3.977130095	up	XLOC_008873
-0.618724664	-4.87205559	-2.134505123	0.040484247	0.284068587	-3.977882624	down	NAV2
-0.543288024	-5.001997262	-2.134465789	0.040487708	0.284068587	-3.977953773	down	SNORD111
-0.513056489	-3.239663713	-2.133728661	0.040552615	0.284307002	-3.979286902	down	LOC100132111
-0.676566164	-5.28392373	-2.133638544	0.040560557	0.284307002	-3.979449859	down	XLOC_009337
1.117084456	-1.464969307	2.129458493	0.040930443	0.286004925	-3.987003011	up	XLOC_008679
0.643679857	-3.669062704	2.128168032	0.041045237	0.28637042	-3.989332603	up	KLHL38
-0.573467334	-3.124485403	-2.12758974	0.041096771	0.286605311	-3.990376219	down	XLOC_010924
-0.528171221	-5.643798709	-2.125506359	0.041282909	0.287392913	-3.994134264	down	MAGEB18
-0.547089803	-5.599287234	-2.124524042	0.041370933	0.287620634	-3.995905243	down	C12orf33
-0.61080606	-5.124000773	-2.122741898	0.041531051	0.288255328	-3.999116651	down	XLOC_009286
-0.583185117	-4.007747382	-2.119899182	0.041787595	0.289035371	-4.004235071	down	ZFP37
0.601436925	-4.755754516	2.116753675	0.0420731	0.290321586	-4.009892757	up	XLOC_002298
1.136335516	2.941306442	2.113917306	0.042332026	0.291471804	-4.01498907	up	TMEM176B
-0.681295784	-3.963307306	-2.113033731	0.042412973	0.29158926	-4.016575618	down	XLOC_009526
-0.553473083	-0.731328681	-2.112248123	0.04248506	0.291908489	-4.017985844	down	OSBPL10
0.691589475	-5.651771113	2.109955008	0.042696097	0.292756338	-4.02209993	up	OR4K17
-0.692420745	-5.957566127	-2.109764774	0.042713646	0.292756338	-4.02244108	down	XLOC_005972
0.536313271	-5.334524974	2.108974692	0.042786599	0.292913804	-4.023857707	up	XLOC_001302
-0.737736495	-1.758084923	-2.107245637	0.042946637	0.29364433	-4.026956544	down	CCR9
-0.548440544	-2.888559178	-2.104249708	0.043225189	0.294804108	-4.032321419	down	CAND2
-0.5445002	-5.058150753	-2.103638076	0.043282253	0.294804108	-4.033415984	down	PDHA1
-0.542014245	-4.486331977	-2.102079987	0.043427919	0.295427256	-4.03620324	down	C6orf94
-0.602765202	-3.458232	-2.101803866	0.043453779	0.295526232	-4.03669703	down	LOC284408
-0.531172669	-5.692249246	-2.101430491	0.043488769	0.295638845	-4.037364664	down	LOC100506800
-0.642761445	-0.1400875	-2.100441774	0.043581544	0.296109641	-4.03913217	down	NOG
-0.773015897	-3.071775824	-2.100165825	0.043607469	0.296132007	-4.039625367	down	DBNDD1
0.5398	-2.854333863	2.099359823	0.043683269	0.296392947	-4.041065639	up	XLOC_008770
-0.682163445	-4.481382996	-2.098834061	0.043732776	0.296427225	-4.042004916	down	XLOC_013564
-0.724380326	-1.82724382	-2.095012907	0.044094081	0.297614983	-4.048826177	down	MAMSTR
-0.69334809	-5.731476605	-2.094554824	0.044137571	0.297715153	-4.049643292	down	XLOC_009447
0.510036449	-3.108339839	2.093570652	0.044231136	0.298237062	-4.05139838	up	XLOC_014364
0.918710867	-5.17357856	2.093350044	0.044252133	0.298237062	-4.051791709	up	XLOC_010059
-0.727878817	-5.625148013	-2.086998424	0.044860458	0.301049261	-4.063102931	down	XLOC_000897
-0.673961977	-5.787735812	-2.086935978	0.044866475	0.301049261	-4.06321401	down	PDGFRA
0.725134162	-4.935529225	2.086055775	0.044951366	0.301429729	-4.06477945	up	XLOC_006555
-0.51559387	-5.330161825	-2.085217347	0.04503236	0.30146872	-4.066270132	down	NFIA
-0.69127781	-4.625538223	-2.079248023	0.045612741	0.304148148	-4.076870325	down	XLOC_003264
-0.653364738	-5.434257418	-2.077547722	0.04577926	0.304796259	-4.079885517	down	RNASE7
0.51810019	3.697100654	2.075098043	0.046020111	0.305706241	-4.084226348	up	COL9A3
0.824253603	-5.3539133	2.071190885	0.046406572	0.307396827	-4.091141877	up	PXDN
-0.572086883	-3.515553817	-2.070690808	0.046456241	0.307450551	-4.092026288	down	FBLN2
-0.733634321	-5.583637163	-2.06999977	0.046524954	0.307582909	-4.093248161	down	XLOC_002455
-0.753206356	-5.720662102	-2.06996412	0.046528501	0.307582909	-4.093311187	down	XLOC_008355
-0.663182998	-5.83175908	-2.064731294	0.047051771	0.309002069	-4.102553636	down	XLOC_007926
-0.732824906	-2.614397809	-2.06462883	0.047062069	0.309002069	-4.102734438	down	LOC641518
-0.647631566	-3.96461454	-2.064559025	0.047069086	0.309002069	-4.102857606	down	PLEK2
-0.640577324	-5.41077964	-2.064154915	0.047109724	0.309148353	-4.103570587	down	LOC283483
-0.504385269	-5.435500734	-2.062915539	0.04723455	0.30955758	-4.10575659	down	XLOC_l2_005695
-0.734787317	-3.161548622	-2.06193079	0.047333938	0.309768592	-4.10749278	down	SYNPO
-0.578641725	-2.306113258	-2.060249327	0.04750407	0.310360708	-4.110455886	down	DTX1
-0.565926929	-4.608123459	-2.059679674	0.04756183	0.310360708	-4.111459327	down	KHDRBS2
-0.549727412	-3.886174046	-2.059504417	0.047579612	0.310360708	-4.111767999	down	LOC100506016
-0.726066303	-5.403721154	-2.055426172	0.047995069	0.311739814	-4.118945233	down	LPPR3
0.573902615	-5.423928157	2.053425231	0.048200073	0.312468185	-4.122462731	up	CPT1C
-0.750230753	-4.900424756	-2.0532537	0.048217682	0.312468185	-4.122764149	down	SLC17A3
-0.512962206	-5.665801123	-2.051494447	0.048398618	0.312778645	-4.125854446	down	XLOC_007350
0.834384799	-5.584766462	2.050532736	0.04849778	0.312914074	-4.127542939	up	PCDHGB6
0.534500213	-4.374159299	2.050114983	0.04854091	0.312964936	-4.128276207	up	XLOC_005435
0.684071056	-4.081370518	2.049883971	0.048564775	0.312964936	-4.128681649	up	XLOC_001067
-0.919872395	-5.246238261	-2.049581502	0.048596037	0.312981504	-4.129212448	down	CYP3A5
-0.67243708	-5.87493673	-2.048365081	0.048721942	0.31359609	-4.131346533	down	FAM53A
-0.579829017	-5.352148369	-2.047812717	0.048779208	0.313647482	-4.132315283	down	LOC100130248
-0.509839499	-5.022551991	-2.047733408	0.048787436	0.313647482	-4.13245436	down	BCL2L15
-0.729711545	-3.49344296	-2.045127449	0.049058448	0.314605519	-4.137021955	down	OR10G4
-0.570029728	-5.27484037	-2.045074707	0.049063947	0.314605519	-4.137114354	down	VPS52
-0.548097586	-5.215119824	-2.04322176	0.049257471	0.314902283	-4.140359366	down	XLOC_l2_008595
0.537809066	-4.726590268	2.042512781	0.049331694	0.31528666	-4.141600392	up	ZNF385C
0.863370736	-2.209091127	2.042365938	0.04934708	0.31528666	-4.141857391	up	ADRB1
0.950367562	-5.478025586	2.041984735	0.04938704	0.315390106	-4.142524493	up	PRDM14
-0.935351062	-5.803926036	-2.040661129	0.049526009	0.315687919	-4.144840059	down	OTOL1
-0.691671685	-4.639040627	-2.040229821	0.049571368	0.315687919	-4.14559436	down	LOC284023
-0.672499724	-5.584732018	-2.040119748	0.049582949	0.315687919	-4.145786844	down	C17orf99
-0.550211012	-4.721883513	-2.039981338	0.049597516	0.315687919	-4.14602887	down	DPF3
0.711315791	-1.837709427	2.039610529	0.049636559	0.31575269	-4.14667721	up	BEND7
-0.882626549	-5.578494638	-2.039061661	0.0496944	0.315863786	-4.147636713	down	LOC100652983
0.567248853	1.310735345	2.038695041	0.049733068	0.315863786	-4.148277509	up	VSIG4
-0.636996174	-6.084809601	-2.038278938	0.049776988	0.316019348	-4.14900469	down	PER4
0.523392459	-4.184486307	2.038096583	0.049796246	0.31606739	-4.149323336	up	XLOC_006743
